# Supplementary material for: Revisiting the hyperdominance of Neotropical tree species under a taxonomic, functional and evolutionary perspective
Source: Sci Rep. 2021 May 5;11:9585. doi: 10.1038/s41598-021-88417-y (PMC8099866; doi:10.1038/s41598-021-88417-y)
Supplement: Supplementary file 5 — Supplementary Table S3. [file 41598_2021_88417_MOESM5_ESM.xlsx]

## Sheet: Sheet1
Title: Revisiting the hyperdominance of Neotropical tree species under a taxonomic, functional and evolutionary perspective.
Authors: Gabriel Damasco, Christopher Baraloto, Alberto Vicentini, Douglas C. Daly, Bruce G. Baldwin, Paul V. A. Fine
LABEL	collector	number	DATA	FAMILIA	NOME	NOME_AUTOR	UPDATE	DETBY	DETYY	PAIS	ESTADO	MUNICIPIO	LOCAL	DAPmm	ALTURA	LATITUDE	LONGITUDE	ALTITUDE	HABT_CLASSE	LOCALSIMPLES	HABITO
ALT_1	Damasco, G.	1515	2014-09-08	Burseraceae	Protium heptaphyllum	Protium heptaphyllum (Aubl.) Marchand		Damasco, G.	2014	Brasil	Pará	Alter do Chão	Praia de Alter do Chão	39.3	4.5	-2.49588	-54.9556	18.1505	Igapó	Beira do rio	árvore
ALT_10	Damasco, G.	1521	2014-09-08	Burseraceae	Protium heptaphyllum	Protium heptaphyllum (Aubl.) Marchand		Damasco, G.	2014	Brasil	Pará	Alter do Chão	Praia de Alter do Chão	24.6	4	-2.49424	-54.9578	17.4296	Igapó	Beira do rio	árvore
ALT_11	Damasco, G.	1522	2014-09-08	Burseraceae	Protium heptaphyllum	Protium heptaphyllum (Aubl.) Marchand		Damasco, G.	2014	Brasil	Pará	Alter do Chão	Praia de Alter do Chão	10.1	3	-2.49427	-54.9575	18.8715	Igapó	Beira do rio	árvore
ALT_12	Damasco, G.	1338	2014-09-08	Burseraceae	Protium heptaphyllum	Protium heptaphyllum (Aubl.) Marchand		Damasco, G.	2014	Brasil	Pará	Alter do Chão	Praia de Alter do Chão	56	5	-2.49494	-54.9565	20.5537	Igapó	Beira do rio	árvore
ALT_2	Damasco, G.	1336	2014-09-08	Burseraceae	Protium heptaphyllum	Protium heptaphyllum (Aubl.) Marchand		Damasco, G.	2014	Brasil	Pará	Alter do Chão	Praia de Alter do Chão	40.2+38.3+45.8+32+31	6	-2.4957	-54.9556	17.9102	Igapó	Beira do rio	árvore
ALT_3	Damasco, G.	1516	2014-09-08	Burseraceae	Protium heptaphyllum	Protium heptaphyllum (Aubl.) Marchand		Damasco, G.	2014	Brasil	Pará	Alter do Chão	Praia de Alter do Chão	29.7	5.5	-2.49561	-54.9557	17.6698	Igapó	Beira do rio	árvore
ALT_4	Damasco, G.	1517	2014-09-08	Burseraceae	Protium heptaphyllum	Protium heptaphyllum (Aubl.) Marchand		Damasco, G.	2014	Brasil	Pará	Alter do Chão	Praia de Alter do Chão	28.3	3	-2.49559	-54.9557	15.2666	Igapó	Beira do rio	árvore
ALT_5	Damasco, G.	1335	2014-09-08	Burseraceae	Protium heptaphyllum	Protium heptaphyllum (Aubl.) Marchand		Damasco, G.	2014	Brasil	Pará	Alter do Chão	Praia de Alter do Chão	27.5+30.6	7	-2.49552	-54.9558	15.9875	Igapó	Beira do rio	árvore
ALT_6	Damasco, G.	1518	2014-09-08	Burseraceae	Protium heptaphyllum	Protium heptaphyllum (Aubl.) Marchand		Damasco, G.	2014	Brasil	Pará	Alter do Chão	Praia de Alter do Chão	9	2.5	-2.49538	-54.956	17.4296	Igapó	Beira do rio	árvore
ALT_7	Damasco, G.	1519	2014-09-08	Burseraceae	Protium heptaphyllum	Protium heptaphyllum (Aubl.) Marchand		Damasco, G.	2014	Brasil	Pará	Alter do Chão	Praia de Alter do Chão	28.5+24.2+22.3+31.4	3.5	-2.49443	-54.9575	18.3907	Igapó	Beira do rio	árvore
ALT_8	Damasco, G.	1337	2014-09-08	Burseraceae	Protium heptaphyllum	Protium heptaphyllum (Aubl.) Marchand		Damasco, G.	2014	Brasil	Pará	Alter do Chão	Praia de Alter do Chão	28.3	3.5	-2.49458	-54.9569	17.1892	Igapó	Beira do rio	árvore
ALT_9	Damasco, G.	1520	2014-09-08	Burseraceae	Protium heptaphyllum	Protium heptaphyllum (Aubl.) Marchand		Damasco, G.	2014	Brasil	Pará	Alter do Chão	Praia de Alter do Chão	23+29.1	5	-2.49438	-54.9577	18.1505	Igapó	Beira do rio	árvore
BAH_1	Perdiz, R.O.	2843	24/7/2015	Burseraceae	Protium heptaphyllum	Protium heptaphyllum (Aubl.) Marchand	Protium aromaticum	Perdiz, R.O.	2015	Brasil	Bahia	Una	REBIO Una	26.2	8	-15.1743	-39.0048	18.3907	Restinga	REBIO Una - Cercanias da Reserva Biológica de Una	árvore
BAH_2	Perdiz, R.O.	2844	24/7/2015	Burseraceae	Protium heptaphyllum	Protium heptaphyllum (Aubl.) Marchand	Protium aromaticum	Perdiz, R.O.	2015	Brasil	Bahia	Una	REBIO Una	18.5	8	-15.1744	-39.0049	15.0262	Restinga	REBIO Una - Cercanias da Reserva Biológica de Una	árvore
BAH_3	Perdiz, R.O.	2845	24/7/2015	Burseraceae	Protium heptaphyllum	Protium heptaphyllum (Aubl.) Marchand	Protium aromaticum	Perdiz, R.O.	2015	Brasil	Bahia	Una	REBIO Una	45.6;85	10	-15.1745	-39.0049	14.3053	Restinga	REBIO Una - Cercanias da Reserva Biológica de Una	árvore
BAH_4	Perdiz, R.O.	2846	24/7/2015	Burseraceae	Protium heptaphyllum	Protium heptaphyllum (Aubl.) Marchand	Protium aromaticum	Perdiz, R.O.	2015	Brasil	Bahia	Una	REBIO Una	21.3;33.4	8	-15.1744	-39.0049	18.6311	Restinga	REBIO Una - Cercanias da Reserva Biológica de Una	árvore
BAH_5	Perdiz, R.O.	2847	24/7/2015	Burseraceae	Protium heptaphyllum	Protium heptaphyllum (Aubl.) Marchand	Protium aromaticum	Perdiz, R.O.	2015	Brasil	Bahia	Una	REBIO Una	7	3	-15.1743	-39.0045	18.1505	Restinga	REBIO Una - Cercanias da Reserva Biológica de Una	arbusto
BAH_6	Perdiz, R.O.	2848	24/7/2015	Burseraceae	Protium heptaphyllum	Protium heptaphyllum (Aubl.) Marchand	Protium aromaticum	Perdiz, R.O.	2015	Brasil	Bahia	Una	REBIO Una	39.8	9	-15.1741	-39.0046	14.0649	Restinga	REBIO Una - Cercanias da Reserva Biológica de Una	árvore
BAH_7	Perdiz, R.O.	2849	24/7/2015	Burseraceae	Protium heptaphyllum	Protium heptaphyllum (Aubl.) Marchand	Protium aromaticum	Perdiz, R.O.	2015	Brasil	Bahia	Una	REBIO Una	28.6;39.6;45.3;35.9	10	-15.1738	-39.0048	18.3907	Restinga	REBIO Una - Cercanias da Reserva Biológica de Una	árvore
BAH_8	Perdiz, R.O.	2850	24/7/2015	Burseraceae	Protium heptaphyllum	Protium heptaphyllum (Aubl.) Marchand	Protium aromaticum	Perdiz, R.O.	2015	Brasil	Bahia	Una	REBIO Una	43.5	8	-15.1737	-39.0049	19.1118	Restinga	REBIO Una - Cercanias da Reserva Biológica de Una	árvore
BAH_9	Perdiz, R.O.	2851	24/7/2015	Burseraceae	Protium heptaphyllum	Protium heptaphyllum (Aubl.) Marchand	Protium aromaticum	Perdiz, R.O.	2015	Brasil	Bahia	Una	REBIO Una	19.3	8	-15.1736	-39.0049	18.8715	Restinga	REBIO Una - Cercanias da Reserva Biológica de Una	árvore
BOC_1	Damasco, G.	1658	17/05/2016	Burseraceae	Protium heptaphyllum	Protium heptaphyllum (Aubl.) Marchand	Protium ulei	Damasco, G.	2016	Brasil	Amazonas	Barcelos	Rio Demeni	N/A	N/A	-0.0160943	-62.8185	34.9734	Campinarana florestada inundável	Igarapé Tabocal	arvoreta
BOC_10	Damasco, G.	1659	17/05/2016	Burseraceae	Protium heptaphyllum	Protium heptaphyllum (Aubl.) Marchand	Protium ulei	Damasco, G.	2016	Brasil	Amazonas	Barcelos	Rio Demeni	N/A	N/A	-0.0131222	-62.8126	47.4705	Campinarana florestada inundável	Igarapé Tabocal	arvoreta
BOC_11	Damasco, G.	1660	17/05/2016	Burseraceae	Protium heptaphyllum	Protium heptaphyllum (Aubl.) Marchand	Protium ulei	Damasco, G.	2016	Brasil	Amazonas	Barcelos	Rio Demeni	N/A	N/A	-0.0160943	-62.8185	34.9734	Campinarana florestada inundável	Igarapé Tabocal	arvoreta
BOC_2	Damasco, G.	1661	17/05/2016	Burseraceae	Protium heptaphyllum	Protium heptaphyllum (Aubl.) Marchand	Protium ulei	Damasco, G.	2016	Brasil	Amazonas	Barcelos	Rio Demeni	N/A	N/A	-0.0131222	-62.8126	47.4705	Campinarana florestada inundável	Igarapé Tabocal	arvoreta
BOC_3	Damasco, G.	1662	17/05/2016	Burseraceae	Protium heptaphyllum	Protium heptaphyllum (Aubl.) Marchand	Protium ulei	Damasco, G.	2016	Brasil	Amazonas	Barcelos	Rio Demeni	N/A	N/A	-0.0160943	-62.8185	34.9734	Campinarana florestada inundável	Igarapé Tabocal	arvoreta
BOC_4	Damasco, G.	1663	17/05/2016	Burseraceae	Protium heptaphyllum	Protium heptaphyllum (Aubl.) Marchand	Protium ulei	Damasco, G.	2016	Brasil	Amazonas	Barcelos	Rio Demeni	N/A	N/A	-0.0131222	-62.8126	47.4705	Campinarana florestada inundável	Igarapé Tabocal	arvoreta
BOC_5	Damasco, G.	1664	17/05/2016	Burseraceae	Protium heptaphyllum	Protium heptaphyllum (Aubl.) Marchand	Protium ulei	Damasco, G.	2016	Brasil	Amazonas	Barcelos	Rio Demeni	N/A	N/A	-0.0160943	-62.8185	34.9734	Campinarana florestada inundável	Igarapé Tabocal	arvoreta
BOC_6	Damasco, G.	1665	17/05/2016	Burseraceae	Protium heptaphyllum	Protium heptaphyllum (Aubl.) Marchand	Protium ulei	Damasco, G.	2016	Brasil	Amazonas	Barcelos	Rio Demeni	N/A	N/A	-0.0131222	-62.8126	47.4705	Campinarana florestada inundável	Igarapé Tabocal	arvoreta
BOC_7	Damasco, G.	1666	17/05/2016	Burseraceae	Protium heptaphyllum	Protium heptaphyllum (Aubl.) Marchand	Protium ulei	Damasco, G.	2016	Brasil	Amazonas	Barcelos	Rio Demeni	N/A	N/A	-0.0160943	-62.8185	34.9734	Campinarana florestada inundável	Igarapé Tabocal	arvoreta
BOC_8	Damasco, G.	1667	17/05/2016	Burseraceae	Protium heptaphyllum	Protium heptaphyllum (Aubl.) Marchand	Protium ulei	Damasco, G.	2016	Brasil	Amazonas	Barcelos	Rio Demeni	N/A	N/A	-0.0131222	-62.8126	47.4705	Campinarana florestada inundável	Igarapé Tabocal	arvoreta
BOC_9	Damasco, G.	1668	17/05/2016	Burseraceae	Protium heptaphyllum	Protium heptaphyllum (Aubl.) Marchand	Protium ulei	Damasco, G.	2016	Brasil	Amazonas	Barcelos	Rio Demeni	N/A	N/A	-0.0160943	-62.8185	34.9734	Campinarana florestada inundável	Igarapé Tabocal	arvoreta
BRA_1	Damasco, G.	1647	2015-05-08	Burseraceae	Protium brasiliense	Protium brasiliense (Spreng.) Engl.		Damasco, G.	2015	Brasil	Minas Gerais	Diamantina	Av. João Antunes de Oliveira 367	N/A	N/A	-18.4951	-43.6538	1289.72	Mata de Galeria	Fragmento de mata em propriedade particular	árvore
BRA_2	Damasco, G.	1669	2015-05-08	Burseraceae	Protium brasiliense	Protium brasiliense (Spreng.) Engl.		Damasco, G.	2015	Brasil	Minas Gerais	Diamantina	Av. João Antunes de Oliveira 367	N/A	N/A	-18.4951	-43.6538	1289.72	Mata de Galeria	Fragmento de mata em propriedade particular	árvore
BRA_3	Damasco, G.	1670	2015-05-08	Burseraceae	Protium brasiliense	Protium brasiliense (Spreng.) Engl.		Damasco, G.	2015	Brasil	Minas Gerais	Diamantina	Av. João Antunes de Oliveira 367	N/A	N/A	-18.4951	-43.6538	1289.72	Mata de Galeria	Fragmento de mata em propriedade particular	árvore
BRA_4	Damasco, G.	1671	2015-05-08	Burseraceae	Protium brasiliense	Protium brasiliense (Spreng.) Engl.		Damasco, G.	2015	Brasil	Minas Gerais	Diamantina	Av. João Antunes de Oliveira 367	N/A	N/A	-18.4951	-43.6538	1289.72	Mata de Galeria	Fragmento de mata em propriedade particular	árvore
CAR_1	Damasco, G.	1435	21/07/2014	Burseraceae	Protium heptaphyllum	Protium heptaphyllum (Aubl.) Marchand	Protium aromaticum	Damasco, G.	2014	Brasil	Rio de Janeiro	Carapebus	PARNA Juurubatiba	7	0.5	-22.235	-41.5964	5.17273	Mata de Galeria	Mata de Galeria ao longo da estrada principal	arvoreta
CAR_2	Damasco, G.	1436	21/07/2014	Burseraceae	Protium heptaphyllum	Protium heptaphyllum (Aubl.) Marchand	Protium aromaticum	Damasco, G.	2014	Brasil	Rio de Janeiro	Carapebus	PARNA Juurubatiba	18	0.9	-22.2351	-41.5957	5.65344	Mata de Galeria	Mata de Galeria ao longo da estrada principal	arvoreta
CAR_3	Damasco, G.	1437	21/07/2014	Burseraceae	Protium heptaphyllum	Protium heptaphyllum (Aubl.) Marchand	Protium aromaticum	Damasco, G.	2014	Brasil	Rio de Janeiro	Carapebus	PARNA Juurubatiba	22	1.8	-22.2349	-41.5949	6.13403	Mata de Galeria	Mata de Galeria ao longo da estrada principal	arvoreta
CAR_4	Damasco, G.	1438	21/07/2014	Burseraceae	Protium heptaphyllum	Protium heptaphyllum (Aubl.) Marchand	Protium aromaticum	Damasco, G.	2014	Brasil	Rio de Janeiro	Carapebus	PARNA Juurubatiba	26.2	1.7	-22.2348	-41.5948	5.8938	Mata de Galeria	Mata de Galeria ao longo da estrada principal	arvoreta
CAR_5	Damasco, G.	1439	21/07/2014	Burseraceae	Protium heptaphyllum	Protium heptaphyllum (Aubl.) Marchand	Protium aromaticum	Damasco, G.	2014	Brasil	Rio de Janeiro	Carapebus	PARNA Juurubatiba	34.2	1.6	-22.2351	-41.5942	5.8938	Mata de Galeria	Mata de Galeria ao longo da estrada principal	arvoreta
CAR_6	Damasco, G.	1440	21/07/2014	Burseraceae	Protium heptaphyllum	Protium heptaphyllum (Aubl.) Marchand	Protium aromaticum	Damasco, G.	2014	Brasil	Rio de Janeiro	Carapebus	PARNA Juurubatiba	48.3	2	-22.2352	-41.5941	3.97119	Mata de Galeria	Mata de Galeria ao longo da estrada principal	arvoreta
CAR_7	Damasco, G.	1441	21/07/2014	Burseraceae	Protium heptaphyllum	Protium heptaphyllum (Aubl.) Marchand	Protium aromaticum	Damasco, G.	2014	Brasil	Rio de Janeiro	Carapebus	PARNA Juurubatiba	27.5	1.9	-22.2352	-41.5937	4.69214	Mata de Galeria	Mata de Galeria ao longo da estrada principal	arvoreta
CAR_8	Damasco, G.	1442	21/07/2014	Burseraceae	Protium heptaphyllum	Protium heptaphyllum (Aubl.) Marchand	Protium aromaticum	Damasco, G.	2014	Brasil	Rio de Janeiro	Carapebus	PARNA Juurubatiba	31.3+27.2+30	3	-22.2353	-41.5936	4.69214	Mata de Galeria	Mata de Galeria ao longo da estrada principal	arvoreta
CAR_9	Damasco, G.	1443	21/07/2014	Burseraceae	Protium heptaphyllum	Protium heptaphyllum (Aubl.) Marchand	Protium aromaticum	Damasco, G.	2014	Brasil	Rio de Janeiro	Carapebus	PARNA Juurubatiba	20.5	1.6	-22.2353	-41.5936	4.21143	Mata de Galeria	Mata de Galeria ao longo da estrada principal	arvoreta
CAR_10	Damasco, G.	1444	21/07/2014	Burseraceae	Protium heptaphyllum	Protium heptaphyllum (Aubl.) Marchand	Protium aromaticum	Damasco, G.	2014	Brasil	Rio de Janeiro	Carapebus	PARNA Juurubatiba	28.6	2	-22.2353	-41.5936	4.69214	Mata de Galeria	Mata de Galeria ao longo da estrada principal	arvoreta
CAR_11	Damasco, G.	1445	21/07/2014	Burseraceae	Protium heptaphyllum	Protium heptaphyllum (Aubl.) Marchand	Protium aromaticum	Damasco, G.	2014	Brasil	Rio de Janeiro	Carapebus	PARNA Juurubatiba	69.2	3	-22.2356	-41.5936	3.97119	Mata de Galeria	Mata de Galeria ao longo da estrada principal	arvoreta
COL_1	Aldana, A.	N/A	14/09/2015	Burseraceae	Protium heptaphyllum	Protium heptaphyllum (Aubl.) Marchand		Damasco, G.	2016	Colombia	Meta	San Martín	Finca Santa Rosa	N/A	N/A	4.83917	-70.2725	N/A	Savanna	Parcela permanente	árvore
COL_2	Aldana, A.	N/A	14/09/2015	Burseraceae	Protium heptaphyllum	Protium heptaphyllum (Aubl.) Marchand		Damasco, G.	2016	Colombia	Meta	San Martín	Finca Santa Rosa	N/A	N/A	4.83917	-70.2725	N/A	Savanna	Parcela permanente	árvore
COL_3	Damasco, G.	1644	14/09/2015	Burseraceae	Protium heptaphyllum	Protium heptaphyllum (Aubl.) Marchand		Damasco, G.	2016	Colombia	Meta	San Martín	Finca Santa Rosa	N/A	N/A	4.83917	-70.2725	N/A	Savanna	Parcela permanente	árvore
COL_4	Aldana, A.	N/A	14/09/2015	Burseraceae	Protium heptaphyllum	Protium heptaphyllum (Aubl.) Marchand		Damasco, G.	2016	Colombia	Meta	San Martín	Finca Santa Rosa	N/A	N/A	4.83917	-70.2725	N/A	Savanna	Parcela permanente	árvore
COL_5	Aldana, A.	N/A	14/09/2015	Burseraceae	Protium heptaphyllum	Protium heptaphyllum (Aubl.) Marchand		Damasco, G.	2016	Colombia	Meta	San Martín	Finca Santa Rosa	N/A	N/A	4.83917	-70.2725	N/A	Savanna	Parcela permanente	árvore
COL_6	Aldana, A.	N/A	14/09/2015	Burseraceae	Protium heptaphyllum	Protium heptaphyllum (Aubl.) Marchand		Damasco, G.	2016	Colombia	Meta	San Martín	Finca Santa Rosa	N/A	N/A	4.83917	-70.2725	N/A	Savanna	Parcela permanente	árvore
COL_7	Aldana, A.	N/A	14/09/2015	Burseraceae	Protium heptaphyllum	Protium heptaphyllum (Aubl.) Marchand		Damasco, G.	2016	Colombia	Meta	San Martín	Finca Santa Rosa	N/A	N/A	4.83917	-70.2725	N/A	Savanna	Parcela permanente	árvore
COL_8	Aldana, A.	N/A	14/09/2015	Burseraceae	Protium heptaphyllum	Protium heptaphyllum (Aubl.) Marchand		Damasco, G.	2016	Colombia	Meta	San Martín	Finca Santa Rosa	N/A	N/A	4.83917	-70.2725	N/A	Savanna	Parcela permanente	árvore
COL_9	Aldana, A.	N/A	14/09/2015	Burseraceae	Protium heptaphyllum	Protium heptaphyllum (Aubl.) Marchand		Damasco, G.	2016	Colombia	Meta	San Martín	Finca Santa Rosa	N/A	N/A	4.83917	-70.2725	N/A	Savanna	Parcela permanente	árvore
CON_1	Damasco, G.	1562	25/6/2015	Burseraceae	Protium heptaphyllum	Protium heptaphyllum (Aubl.) Marchand	Protium aromaticum subsp. floribundum	Damasco, G.	2015	Brasil	Piauí	Caracol	PARNA Serra das Confusões	30	9	-9.2175	-43.4936	522.839	Floresta Estacional Decidual	Vales próximo às serras de arenito	árvore
CON_10	Damasco, G.	1571	25/6/2015	Burseraceae	Protium heptaphyllum	Protium heptaphyllum (Aubl.) Marchand	Protium aromaticum subsp. floribundum	Damasco, G.	2015	Brasil	Piauí	Caracol	PARNA Serra das Confusões	28.2	6	-9.21889	-43.4923	533.173	Floresta Estacional Decidual	Vales próximo às serras de arenito	árvore
CON_2	Damasco, G.	1563	25/6/2015	Burseraceae	Protium heptaphyllum	Protium heptaphyllum (Aubl.) Marchand	Protium aromaticum subsp. floribundum	Damasco, G.	2015	Brasil	Piauí	Caracol	PARNA Serra das Confusões	22.3	5	-9.21778	-43.4935	526.924	Floresta Estacional Decidual	Vales próximo às serras de arenito	árvore
CON_3	Damasco, G.	1564	25/6/2015	Burseraceae	Protium heptaphyllum	Protium heptaphyllum (Aubl.) Marchand	Protium aromaticum subsp. floribundum	Damasco, G.	2015	Brasil	Piauí	Caracol	PARNA Serra das Confusões	20	9	-9.21762	-43.4935	527.886	Floresta Estacional Decidual	Vales próximo às serras de arenito	árvore
CON_4	Damasco, G.	1565	25/6/2015	Burseraceae	Protium heptaphyllum	Protium heptaphyllum (Aubl.) Marchand	Protium aromaticum subsp. floribundum	Damasco, G.	2015	Brasil	Piauí	Caracol	PARNA Serra das Confusões	28.4	12	-9.21765	-43.4938	530.049	Floresta Estacional Decidual	Vales próximo às serras de arenito	árvore
CON_5	Damasco, G.	1566	25/6/2015	Burseraceae	Protium heptaphyllum	Protium heptaphyllum (Aubl.) Marchand	Protium aromaticum subsp. floribundum	Damasco, G.	2015	Brasil	Piauí	Caracol	PARNA Serra das Confusões	19.4	6	-9.21765	-43.4938	530.049	Floresta Estacional Decidual	Vales próximo às serras de arenito	árvore
CON_6	Damasco, G.	1567	25/6/2015	Burseraceae	Protium heptaphyllum	Protium heptaphyllum (Aubl.) Marchand	Protium aromaticum subsp. floribundum	Damasco, G.	2015	Brasil	Piauí	Caracol	PARNA Serra das Confusões	52.3	16	-9.21763	-43.4938	529.087	Floresta Estacional Decidual	Vales próximo às serras de arenito	árvore
CON_8	Damasco, G.	1569	25/6/2015	Burseraceae	Protium heptaphyllum	Protium heptaphyllum (Aubl.) Marchand	Protium aromaticum subsp. floribundum	Damasco, G.	2015	Brasil	Piauí	Caracol	PARNA Serra das Confusões	13.5	6	-9.21889	-43.4923	533.173	Floresta Estacional Decidual	Vales próximo às serras de arenito	árvore
CON_9	Damasco, G.	1570	25/6/2015	Burseraceae	Protium heptaphyllum	Protium heptaphyllum (Aubl.) Marchand	Protium aromaticum subsp. floribundum	Damasco, G.	2015	Brasil	Piauí	Caracol	PARNA Serra das Confusões	19.4	6	-9.21889	-43.4923	533.173	Floresta Estacional Decidual	Vales próximo às serras de arenito	árvore
COR_1	Damasco, G.	1328	2014-03-09	Burseraceae	Protium cordatum	Protium heptaphyllum (Aubl.) Marchand subsp. cordatum (Huber) Daly	Protium cordatum	Damasco, G.	2014	Brasil	Pará	Faro	Igarapés alfuentes do Rio Nhamundá	10	1.6	-2.18758	-56.6861	42.4236	Campinarana aberta antropizada	Afluente do rio Nhamundá	arbusto
COR_2	Damasco, G.	1330	2014-03-09	Burseraceae	Protium cordatum	Protium cordatum Huber	Protium cordatum	Damasco, G.	2014	Brasil	Pará	Faro	Igarapés alfuentes do Rio Nhamundá	8.5	1.8	-2.18659	-56.6869	32.5702	Campinarana aberta antropizada	Afluente do rio Nhamundá	arbusto
COR_3	Damasco, G.	1499	2014-03-09	Burseraceae	Protium cordatum	Protium cordatum Huber	Protium cordatum	Damasco, G.	2014	Brasil	Pará	Faro	Igarapés alfuentes do Rio Nhamundá	8	1.6	-2.1865	-56.6868	29.4459	Campinarana aberta antropizada	Afluente do rio Nhamundá	arbusto
COR_4	Damasco, G.	1500	2014-03-09	Burseraceae	Protium cordatum	Protium cordatum Huber	Protium cordatum	Damasco, G.	2014	Brasil	Pará	Faro	Igarapés alfuentes do Rio Nhamundá	7.5	1.6	-2.1865	-56.6869	23.1974	Campinarana aberta antropizada	Afluente do rio Nhamundá	arbusto
COR_5	Damasco, G.	1329	2014-03-09	Burseraceae	Protium cordatum	Protium cordatum Huber	Protium cordatum	Damasco, G.	2014	Brasil	Pará	Faro	Igarapés alfuentes do Rio Nhamundá	7	1.4	-2.18633	-56.6867	21.7554	Campinarana aberta antropizada	Afluente do rio Nhamundá	arbusto
COR_6	Damasco, G.	1501	2014-03-09	Burseraceae	Protium cordatum	Protium cordatum Huber	Protium cordatum	Damasco, G.	2014	Brasil	Pará	Faro	Igarapés alfuentes do Rio Nhamundá	10.5	2.5	-1.98304	-56.8015	20.7941	Campinarana arborizada densa e com ilhas de vegetação.	Afluente localizado a juzante do rio nhamundá após a serra (2ª curva). Campina localizada no lado do Pará.	arbusto
COR_8	Damasco, G.	1502	2014-03-09	Burseraceae	Protium cordatum	Protium cordatum Huber	Protium cordatum	Damasco, G.	2014	Brasil	Pará	Faro	Igarapés alfuentes do Rio Nhamundá	5	2	-1.98314	-56.8016	20.7941	Campinarana arborizada densa e com ilhas de vegetação.	Afluente localizado a juzante do rio nhamundá após a serra (2ª curva). Campina localizada no lado do Pará.	arbusto
CRS_1	Damasco, G.	1473	2014-12-08	Burseraceae	Protium cordatum	Protium cordatum Huber	Protium cordatum	Damasco, G.	2018	Brasil	Amazonas	Manaus	Rio Cuieras	2	2.5	-2.67785	-60.2974	36.175	Floresta Inundavel	Floresta superficialmente alagavel nas proximidades da margem do rio.	arvoreta de subbosque
CRS_2	Damasco, G.	1474	2014-12-08	Burseraceae	Protium heptaphyllum subsp. heptaphyllum	Protium heptaphyllum (Aubl.) Marchand subsp. heptaphyllum	Protium reticuliflorum	Damasco, G.	2018	Brasil	Amazonas	Manaus	Rio Cuieras	1.5	2	-2.67784	-60.2975	40.0203	Floresta Inundavel	Floresta superficialmente alagavel nas proximidades da margem do rio.	arvoreta de subbosque
CRS_3	Damasco, G.	1475	2014-12-08	Burseraceae	Protium heptaphyllum subsp. heptaphyllum	Protium heptaphyllum (Aubl.) Marchand subsp. heptaphyllum	Protium reticuliflorum	Damasco, G.	2018	Brasil	Amazonas	Manaus	Rio Cuieras	4	6	-2.67786	-60.2975	39.5396	Floresta Inundavel	Floresta superficialmente alagavel nas proximidades da margem do rio.	arvoreta de subbosque
CRS_5	Damasco, G.	1477	2014-12-08	Burseraceae	Protium heptaphyllum subsp. heptaphyllum	Protium heptaphyllum (Aubl.) Marchand subsp. heptaphyllum	Protium reticuliflorum	Damasco, G.	2018	Brasil	Amazonas	Manaus	Rio Cuieras	3	4.5	-2.67787	-60.2975	44.8269	Floresta Inundavel	Floresta superficialmente alagavel nas proximidades da margem do rio.	arvoreta de subbosque
CRS_6	Damasco, G.	1478	2014-12-08	Burseraceae	Protium heptaphyllum subsp. heptaphyllum	Protium heptaphyllum (Aubl.) Marchand subsp. heptaphyllum	Protium reticuliflorum	Damasco, G.	2018	Brasil	Amazonas	Manaus	Rio Cuieras	3.5	4	-2.67783	-60.2975	47.9512	Floresta Inundavel	Floresta superficialmente alagavel nas proximidades da margem do rio.	arvoreta de subbosque
CRS_7	Damasco, G.	1479	2014-12-08	Burseraceae	Protium heptaphyllum subsp. heptaphyllum	Protium heptaphyllum (Aubl.) Marchand subsp. heptaphyllum	Protium reticuliflorum	Damasco, G.	2018	Brasil	Amazonas	Manaus	Rio Cuieras	4.5	6	-2.67786	-60.2975	49.3931	Floresta Inundavel	Floresta superficialmente alagavel nas proximidades da margem do rio.	arvoreta de subbosque
CRS_8	Damasco, G.	1480	2014-12-08	Burseraceae	Protium heptaphyllum subsp. heptaphyllum	Protium heptaphyllum (Aubl.) Marchand subsp. heptaphyllum	Protium reticuliflorum	Damasco, G.	2018	Brasil	Amazonas	Manaus	Rio Cuieras	5	7	-2.6778	-60.2975	50.3544	Floresta Inundavel	Floresta superficialmente alagavel nas proximidades da margem do rio.	arvoreta de subbosque
CRS_9	Damasco, G.	1481	2014-12-08	Burseraceae	Protium heptaphyllum subsp. heptaphyllum	Protium heptaphyllum (Aubl.) Marchand subsp. heptaphyllum	Protium reticuliflorum	Damasco, G.	2018	Brasil	Amazonas	Manaus	Rio Cuieras	3	5	-2.67774	-60.2976	50.3544	Floresta Inundavel	Floresta superficialmente alagavel nas proximidades da margem do rio.	arvoreta de subbosque
CUI_1	Damasco, G.	1459	2014-12-08	Burseraceae	Protium heptaphyllum subsp. ulei	Protium heptaphyllum (Aubl.) Marchand subsp. ulei (Swart.) Daly	Protium ulei	Damasco, G.	2014	Brasil	Amazonas	Manaus	Rio Cuieras	10.1	4.5	-2.58671	-60.3307	37.1364	Campinarana florestada não-inundável	Ilha de campinarana não-inundável	arvoreta
CUI_10	Damasco, G.	1468	2014-12-08	Burseraceae	Protium heptaphyllum subsp. ulei	Protium heptaphyllum (Aubl.) Marchand subsp. ulei (Swart.) Daly	Protium ulei	Damasco, G.	2014	Brasil	Amazonas	Manaus	Rio Cuieras	8	6	-2.58712	-60.3305	42.9042	Campinarana florestada não-inundável	Ilha de campinarana não-inundável	arvoreta
CUI_11	Damasco, G.	1469	2014-12-08	Burseraceae	Protium heptaphyllum subsp. ulei	Protium heptaphyllum (Aubl.) Marchand subsp. ulei (Swart.) Daly	Protium ulei	Damasco, G.	2014	Brasil	Amazonas	Manaus	Rio Cuieras	9	4.5	-2.58711	-60.3305	42.9042	Campinarana florestada não-inundável	Ilha de campinarana não-inundável	arvoreta
CUI_12	Damasco, G.	1470	2014-12-08	Burseraceae	Protium heptaphyllum subsp. ulei	Protium heptaphyllum (Aubl.) Marchand subsp. ulei (Swart.) Daly	Protium ulei	Damasco, G.	2014	Brasil	Amazonas	Manaus	Rio Cuieras	15.4	6	-2.58701	-60.3313	50.1141	Campinarana florestada não-inundável	Ilha de campinarana não-inundável	arvoreta
CUI_13	Damasco, G.	1471	2014-12-08	Burseraceae	Protium heptaphyllum subsp. ulei	Protium heptaphyllum (Aubl.) Marchand subsp. ulei (Swart.) Daly	Protium ulei	Damasco, G.	2014	Brasil	Amazonas	Manaus	Rio Cuieras	8	4	-2.58711	-60.3313	48.6721	Campinarana florestada não-inundável	Ilha de campinarana não-inundável	arvoreta
CUI_14	Damasco, G.	1472	2014-12-08	Burseraceae	Protium heptaphyllum subsp. ulei	Protium heptaphyllum (Aubl.) Marchand subsp. ulei (Swart.) Daly	Protium ulei	Damasco, G.	2014	Brasil	Amazonas	Manaus	Rio Cuieras	10	5	-2.5863	-60.3313	44.5865	Campinarana florestada não-inundável	Ilha de campinarana não-inundável	arvoreta
CUI_2	Damasco, G.	1460	2014-12-08	Burseraceae	Protium heptaphyllum subsp. ulei	Protium heptaphyllum (Aubl.) Marchand subsp. ulei (Swart.) Daly	Protium ulei	Damasco, G.	2014	Brasil	Amazonas	Manaus	Rio Cuieras	12.2	4	-2.58677	-60.3307	39.7799	Campinarana florestada não-inundável	Ilha de campinarana não-inundável	arvoreta
CUI_3	Damasco, G.	1461	2014-12-08	Burseraceae	Protium heptaphyllum subsp. ulei	Protium heptaphyllum (Aubl.) Marchand subsp. ulei (Swart.) Daly	Protium ulei	Damasco, G.	2014	Brasil	Amazonas	Manaus	Rio Cuieras	23.2	7	-2.58684	-60.3307	43.3848	Campinarana florestada não-inundável	Ilha de campinarana não-inundável	arvoreta
CUI_5	Damasco, G.	1463	2014-12-08	Burseraceae	Protium heptaphyllum subsp. ulei	Protium heptaphyllum (Aubl.) Marchand subsp. ulei (Swart.) Daly	Protium ulei	Damasco, G.	2014	Brasil	Amazonas	Manaus	Rio Cuieras	11.6	5	-2.58682	-60.3306	44.8269	Campinarana florestada não-inundável	Ilha de campinarana não-inundável	arvoreta
CUI_6	Damasco, G.	1464	2014-12-08	Burseraceae	Protium heptaphyllum subsp. ulei	Protium heptaphyllum (Aubl.) Marchand subsp. ulei (Swart.) Daly	Protium ulei	Damasco, G.	2014	Brasil	Amazonas	Manaus	Rio Cuieras	30.2	8	-2.5869	-60.3306	43.6251	Campinarana florestada não-inundável	Ilha de campinarana não-inundável	arvoreta
CUI_7	Damasco, G.	1465	2014-12-08	Burseraceae	Protium heptaphyllum subsp. ulei	Protium heptaphyllum (Aubl.) Marchand subsp. ulei (Swart.) Daly	Protium ulei	Damasco, G.	2014	Brasil	Amazonas	Manaus	Rio Cuieras	31.4	6	-2.58693	-60.3306	43.1445	Campinarana florestada não-inundável	Ilha de campinarana não-inundável	arvoreta
CUI_8	Damasco, G.	1466	2014-12-08	Burseraceae	Protium heptaphyllum subsp. ulei	Protium heptaphyllum (Aubl.) Marchand subsp. ulei (Swart.) Daly	Protium ulei	Damasco, G.	2014	Brasil	Amazonas	Manaus	Rio Cuieras	13.3	8	-2.587	-60.3306	42.6638	Campinarana florestada não-inundável	Ilha de campinarana não-inundável	arvoreta
CUI_9	Damasco, G.	1467	2014-12-08	Burseraceae	Protium heptaphyllum subsp. ulei	Protium heptaphyllum (Aubl.) Marchand subsp. ulei (Swart.) Daly	Protium ulei	Damasco, G.	2014	Brasil	Amazonas	Manaus	Rio Cuieras	34.5	8.5	-2.587	-60.3305	42.4236	Campinarana florestada não-inundável	Ilha de campinarana não-inundável	arvoreta
DAW_1	Damasco, G.	1675	25/07/2015	Burseraceae	Protium cf. dawsonii	Protium dawsonii Cuatrec.		Damasco, G.	2015	Brasil	Goiás	São João da Aliança	Chapada dos Veadeiros	N/A	N/A	-14.5858	-47.4856	988.594	Cerrado sensu stricto	fragmento de vegetação na beira da rodovia	arbusto
DAW_2	Damasco, G.	1678	25/07/2015	Burseraceae	Protium cf. dawsonii	Protium dawsonii Cuatrec.		Damasco, G.	2015	Brasil	Goiás	São João da Aliança	Chapada dos Veadeiros	N/A	N/A	-14.5858	-47.4856	988.594	Cerrado sensu stricto	fragmento de vegetação na beira da rodovia	arbusto
DAW_3	Damasco, G.	1679	25/07/2015	Burseraceae	Protium cf. dawsonii	Protium dawsonii Cuatrec.		Damasco, G.	2015	Brasil	Goiás	São João da Aliança	Chapada dos Veadeiros	N/A	N/A	-14.5858	-47.4856	988.594	Cerrado sensu stricto	fragmento de vegetação na beira da rodovia	arbusto
DAW_4	Damasco, G.	1680	25/07/2015	Burseraceae	Protium cf. dawsonii	Protium dawsonii Cuatrec.		Damasco, G.	2015	Brasil	Goiás	São João da Aliança	Chapada dos Veadeiros	N/A	N/A	-14.5858	-47.4856	988.594	Cerrado sensu stricto	fragmento de vegetação na beira da rodovia	arbusto
DAW_5	Damasco, G.	1681	25/07/2015	Burseraceae	Protium cf. dawsonii	Protium dawsonii Cuatrec.		Damasco, G.	2015	Brasil	Goiás	São João da Aliança	Chapada dos Veadeiros	N/A	N/A	-14.5858	-47.4856	988.594	Cerrado sensu stricto	fragmento de vegetação na beira da rodovia	arbusto
DAW_6	Damasco, G.	1682	25/07/2015	Burseraceae	Protium cf. dawsonii	Protium dawsonii Cuatrec.		Damasco, G.	2015	Brasil	Goiás	São João da Aliança	Chapada dos Veadeiros	N/A	N/A	-14.5858	-47.4856	988.594	Cerrado sensu stricto	fragmento de vegetação na beira da rodovia	arbusto
DAW_7	Damasco, G.	1683	25/07/2015	Burseraceae	Protium cf. dawsonii	Protium dawsonii Cuatrec.		Damasco, G.	2015	Brasil	Goiás	São João da Aliança	Chapada dos Veadeiros	N/A	N/A	-14.5858	-47.4856	988.594	Cerrado sensu stricto	fragmento de vegetação na beira da rodovia	arbusto
DAW_8	Damasco, G.	1684	25/07/2015	Burseraceae	Protium cf. dawsonii	Protium dawsonii Cuatrec.		Damasco, G.	2015	Brasil	Goiás	São João da Aliança	Chapada dos Veadeiros	N/A	N/A	-14.5858	-47.4856	988.594	Cerrado sensu stricto	fragmento de vegetação na beira da rodovia	arbusto
DAW_9	Damasco, G.	1685	25/07/2015	Burseraceae	Protium cf. dawsonii	Protium dawsonii Cuatrec.		Damasco, G.	2015	Brasil	Goiás	São João da Aliança	Chapada dos Veadeiros	N/A	N/A	-14.5858	-47.4856	988.594	Cerrado sensu stricto	fragmento de vegetação na beira da rodovia	arbusto
DEM_1	Damasco, G.	1686	14/05/2016	Burseraceae	Protium heptaphyllum subsp. ulei	Protium heptaphyllum (Aubl.) Marchand subsp. ulei (Swart.) Daly	Protium ulei	Damasco, G.	2016	Brasil	Amazonas	Barcelos	Rio Demeni	5	6	-0.168226	-62.7519	36.4154	Campinarana florestada	Igarapé Arapaicuda	arvoreta
DEM_10	Damasco, G.	1687	14/05/2016	Burseraceae	Protium heptaphyllum subsp. ulei	Protium heptaphyllum (Aubl.) Marchand subsp. ulei (Swart.) Daly	Protium ulei	Damasco, G.	2016	Brasil	Amazonas	Barcelos	Rio Demeni	11	6	-0.168326	-62.7524	41.2219	Campinarana florestada	Igarapé Arapaicuda	arvoreta
DEM_11	Damasco, G.	1688	14/05/2016	Burseraceae	Protium heptaphyllum subsp. ulei	Protium heptaphyllum (Aubl.) Marchand subsp. ulei (Swart.) Daly	Protium ulei	Damasco, G.	2016	Brasil	Amazonas	Barcelos	Rio Demeni	5	1	-0.168437	-62.7522	41.2219	Campinarana florestada	Igarapé Arapaicuda	arvoreta
DEM_12	Damasco, G.	1689	14/05/2016	Burseraceae	Protium heptaphyllum subsp. ulei	Protium heptaphyllum (Aubl.) Marchand subsp. ulei (Swart.) Daly	Protium ulei	Damasco, G.	2016	Brasil	Amazonas	Barcelos	Rio Demeni	5	1.5	-0.168437	-62.7522	41.2219	Campinarana florestada	Igarapé Arapaicuda	arvoreta
DEM_13	Damasco, G.	1690	14/05/2016	Burseraceae	Protium heptaphyllum subsp. ulei	Protium heptaphyllum (Aubl.) Marchand subsp. ulei (Swart.) Daly	Protium ulei	Damasco, G.	2016	Brasil	Amazonas	Barcelos	Rio Demeni	6	6	-0.173056	-62.7427	49.1527	Campinarana florestada	Igarapé Arapaicuda	arvoreta
DEM_14	Damasco, G.	1691	14/05/2016	Burseraceae	Protium heptaphyllum subsp. ulei	Protium heptaphyllum (Aubl.) Marchand subsp. ulei (Swart.) Daly	Protium ulei	Damasco, G.	2016	Brasil	Amazonas	Barcelos	Rio Demeni	5	1.5	-0.173056	-62.7427	49.1527	Campinarana florestada	Igarapé Arapaicuda	arvoreta
DEM_15	Damasco, G.	1692	14/05/2016	Burseraceae	Protium heptaphyllum subsp. ulei	Protium heptaphyllum (Aubl.) Marchand subsp. ulei (Swart.) Daly	Protium ulei	Damasco, G.	2016	Brasil	Amazonas	Barcelos	Rio Demeni	5	1.5	-0.173056	-62.7427	49.1527	Campinarana florestada	Igarapé Arapaicuda	arvoreta
DEM_2	Damasco, G.	1693	14/05/2016	Burseraceae	Protium heptaphyllum subsp. ulei	Protium heptaphyllum (Aubl.) Marchand subsp. ulei (Swart.) Daly	Protium ulei	Damasco, G.	2016	Brasil	Amazonas	Barcelos	Rio Demeni	4	5	-0.168226	-62.7519	36.4154	Campinarana florestada	Igarapé Arapaicuda	arvoreta
DEM_3	Damasco, G.	1694	14/05/2016	Burseraceae	Protium heptaphyllum subsp. ulei	Protium heptaphyllum (Aubl.) Marchand subsp. ulei (Swart.) Daly	Protium ulei	Damasco, G.	2016	Brasil	Amazonas	Barcelos	Rio Demeni	3	5	-0.168226	-62.7519	36.4154	Campinarana florestada	Igarapé Arapaicuda	arvoreta
DEM_4	Damasco, G.	1695	14/05/2016	Burseraceae	Protium heptaphyllum subsp. ulei	Protium heptaphyllum (Aubl.) Marchand subsp. ulei (Swart.) Daly	Protium ulei	Damasco, G.	2016	Brasil	Amazonas	Barcelos	Rio Demeni	23	9	-0.168484	-62.752	37.1364	Campinarana florestada	Igarapé Arapaicuda	arvoreta
DEM_5	Damasco, G.	1696	14/05/2016	Burseraceae	Protium heptaphyllum subsp. ulei	Protium heptaphyllum (Aubl.) Marchand subsp. ulei (Swart.) Daly	Protium ulei	Damasco, G.	2016	Brasil	Amazonas	Barcelos	Rio Demeni	9	7	-0.16825	-62.7519	36.896	Campinarana florestada	Igarapé Arapaicuda	arvoreta
DEM_6	Damasco, G.	1697	14/05/2016	Burseraceae	Protium heptaphyllum subsp. ulei	Protium heptaphyllum (Aubl.) Marchand subsp. ulei (Swart.) Daly	Protium ulei	Damasco, G.	2016	Brasil	Amazonas	Barcelos	Rio Demeni	17	8	-0.168499	-62.7521	36.6558	Campinarana florestada	Igarapé Arapaicuda	arvoreta
DEM_7	Damasco, G.	1698	14/05/2016	Burseraceae	Protium heptaphyllum subsp. ulei	Protium heptaphyllum (Aubl.) Marchand subsp. ulei (Swart.) Daly	Protium ulei	Damasco, G.	2016	Brasil	Amazonas	Barcelos	Rio Demeni	17	8	-0.168454	-62.7522	37.8573	Campinarana florestada	Igarapé Arapaicuda	arvoreta
DEM_8	Damasco, G.	1699	14/05/2016	Burseraceae	Protium heptaphyllum subsp. ulei	Protium heptaphyllum (Aubl.) Marchand subsp. ulei (Swart.) Daly	Protium ulei	Damasco, G.	2016	Brasil	Amazonas	Barcelos	Rio Demeni	10	7	-0.168388	-62.7522	39.7799	Campinarana florestada	Igarapé Arapaicuda	arvoreta
DEM_9	Damasco, G.	1700	14/05/2016	Burseraceae	Protium heptaphyllum subsp. ulei	Protium heptaphyllum (Aubl.) Marchand subsp. ulei (Swart.) Daly	Protium ulei	Damasco, G.	2016	Brasil	Amazonas	Barcelos	Rio Demeni	15	10	-0.168279	-62.7523	40.0203	Campinarana florestada	Igarapé Arapaicuda	arvoreta
EME_10	Damasco, G.	1547	13/06/2015	Burseraceae	Protium heptaphyllum	Protium heptaphyllum (Aubl.) Marchand	Protium aromaticum subsp. floribundum	Damasco, G.	2015	Brasil	Distrito Federal	Planaltina	Estação ecológica Águas Emendadas	10	5	-15.578	-47.6602	989.796	Mata de Galeria não indundável	Parcelas permanentes plano de manejo	arvore
EME_2	Damasco, G.	1539	13/06/2015	Burseraceae	Protium heptaphyllum	Protium heptaphyllum (Aubl.) Marchand	Protium aromaticum subsp. floribundum	Damasco, G.	2015	Brasil	Distrito Federal	Planaltina	Estação ecológica Águas Emendadas	24.3	8	-15.5782	-47.6599	996.525	Mata de Galeria não indundável	Parcelas permanentes plano de manejo	arvore
EME_4	Damasco, G.	1541	13/06/2015	Burseraceae	Protium heptaphyllum	Protium heptaphyllum (Aubl.) Marchand	Protium aromaticum subsp. floribundum	Damasco, G.	2015	Brasil	Distrito Federal	Planaltina	Estação ecológica Águas Emendadas	22.8	8	-15.5782	-47.6601	991.478	Mata de Galeria não indundável	Parcelas permanentes plano de manejo	arvore
EME_5	Damasco, G.	1542	13/06/2015	Burseraceae	Protium heptaphyllum	Protium heptaphyllum (Aubl.) Marchand	Protium aromaticum subsp. floribundum	Damasco, G.	2015	Brasil	Distrito Federal	Planaltina	Estação ecológica Águas Emendadas	37.5	10	-15.5781	-47.6599	990.997	Mata de Galeria não indundável	Parcelas permanentes plano de manejo	arvore
EME_6	Damasco, G.	1543	13/06/2015	Burseraceae	Protium heptaphyllum	Protium heptaphyllum (Aubl.) Marchand	Protium aromaticum subsp. floribundum	Damasco, G.	2015	Brasil	Distrito Federal	Planaltina	Estação ecológica Águas Emendadas	30.5	10	-15.578	-47.66	991.238	Mata de Galeria não indundável	Parcelas permanentes plano de manejo	arvore
EME_7	Damasco, G.	1544	13/06/2015	Burseraceae	Protium heptaphyllum	Protium heptaphyllum (Aubl.) Marchand	Protium aromaticum subsp. floribundum	Damasco, G.	2015	Brasil	Distrito Federal	Planaltina	Estação ecológica Águas Emendadas	40.8	9	-15.578	-47.66	991.238	Mata de Galeria não indundável	Parcelas permanentes plano de manejo	arvore
EME_8	Damasco, G.	1545	13/06/2015	Burseraceae	Protium heptaphyllum	Protium heptaphyllum (Aubl.) Marchand	Protium aromaticum subsp. floribundum	Damasco, G.	2015	Brasil	Distrito Federal	Planaltina	Estação ecológica Águas Emendadas	24.3	7.5	-15.5781	-47.66	989.075	Mata de Galeria não indundável	Parcelas permanentes plano de manejo	arvore
EME_9	Damasco, G.	1546	13/06/2015	Burseraceae	Protium heptaphyllum	Protium heptaphyllum (Aubl.) Marchand	Protium aromaticum subsp. floribundum	Damasco, G.	2015	Brasil	Distrito Federal	Planaltina	Estação ecológica Águas Emendadas	9	6	-15.578	-47.6601	989.075	Mata de Galeria não indundável	Parcelas permanentes plano de manejo	arvore
FEG_1	Damasco, G.	1645	2016-01-01	Burseraceae	Protium heptaphyllum	Protium heptaphyllum (Aubl.) Marchand	Protium heptaphyllum subsp. surinamense	Baraloto, C.	2016	France	French Guiana	Cayenne	Guiana Space Centre	N/A	N/A	5.16851	-52.6818	27	Floresta Secundaria	Arredores do Centro Spacial de Kourou	arvore
FEG_3	Baraloto, C.	N/A	2016-01-01	Burseraceae	Protium heptaphyllum	Protium heptaphyllum (Aubl.) Marchand	Protium heptaphyllum subsp. surinamense	Baraloto, C.	2016	France	French Guiana	Cayenne	Guiana Space Centre	N/A	N/A	5.16851	-52.6818	27	Floresta Secundaria	Arredores do Centro Spacial de Kourou	arvore
FEG_4	Baraloto, C.	N/A	2016-01-01	Burseraceae	Protium heptaphyllum	Protium heptaphyllum (Aubl.) Marchand	Protium heptaphyllum subsp. surinamense	Baraloto, C.	2016	France	French Guiana	Cayenne	Guiana Space Centre	N/A	N/A	5.16851	-52.6818	27	Floresta Secundaria	Arredores do Centro Spacial de Kourou	arvore
FEG_5	Baraloto, C.	N/A	2016-01-01	Burseraceae	Protium heptaphyllum	Protium heptaphyllum (Aubl.) Marchand	Protium heptaphyllum subsp. surinamense	Baraloto, C.	2016	France	French Guiana	Cayenne	Guiana Space Centre	N/A	N/A	5.16851	-52.6818	27	Floresta Secundaria	Arredores do Centro Spacial de Kourou	arvore
FEG_6	Baraloto, C.	N/A	2016-01-01	Burseraceae	Protium heptaphyllum	Protium heptaphyllum (Aubl.) Marchand	Protium heptaphyllum subsp. surinamense	Baraloto, C.	2016	France	French Guiana	Cayenne	Guiana Space Centre	N/A	N/A	5.16851	-52.6818	27	Floresta Secundaria	Arredores do Centro Spacial de Kourou	arvore
FEG_7	Baraloto, C.	N/A	2016-01-01	Burseraceae	Protium heptaphyllum	Protium heptaphyllum (Aubl.) Marchand	Protium heptaphyllum subsp. surinamense	Baraloto, C.	2016	France	French Guiana	Cayenne	Guiana Space Centre	N/A	N/A	5.16851	-52.6818	27	Floresta Secundaria	Arredores do Centro Spacial de Kourou	arvore
FEG_8	Baraloto, C.	N/A	2016-01-01	Burseraceae	Protium heptaphyllum	Protium heptaphyllum (Aubl.) Marchand	Protium heptaphyllum subsp. surinamense	Baraloto, C.	2016	France	French Guiana	Cayenne	Guiana Space Centre	N/A	N/A	5.16851	-52.6818	27	Floresta Secundaria	Arredores do Centro Spacial de Kourou	arvore
FEG_9	Baraloto, C.	N/A	2016-01-01	Burseraceae	Protium heptaphyllum	Protium heptaphyllum (Aubl.) Marchand	Protium heptaphyllum subsp. surinamense	Baraloto, C.	2016	France	French Guiana	Cayenne	Guiana Space Centre	N/A	N/A	5.16851	-52.6818	27	Floresta Secundaria	Arredores do Centro Spacial de Kourou	arvore
FOR_1	Damasco, G.	1378	2014-02-07	Burseraceae	Protium heptaphyllum	Protium heptaphyllum (Aubl.) Marchand	Protium aromaticum subsp. aromaticum	Damasco, G.	2015	Brasil	Bahia	Mata de São João	Praia do Forte	10.5	3.5	-12.5725	-38.0076	3.23865	Restinga	Restinga ao lado da trilha do parque ecologico da Praia do Forte	arvoreta
FOR_10	Damasco, G.	1581	2014-02-07	Burseraceae	Protium heptaphyllum	Protium heptaphyllum (Aubl.) Marchand	Protium aromaticum subsp. aromaticum	Damasco, G.	2015	Brasil	Bahia	Mata de São João	Praia do Forte	9.4	2.5	-12.5725	-38.0075	4.93237	Restinga	Restinga ao lado da trilha do parque ecologico da Praia do Forte	arvoreta
FOR_2	Damasco, G.	1379	2015-10-07	Burseraceae	Protium heptaphyllum	Protium heptaphyllum (Aubl.) Marchand	Protium aromaticum subsp. aromaticum	Damasco, G.	2015	Brasil	Bahia	Mata de São João	Praia do Forte	19.4+15.4	4	-12.5518	-37.9984	19.1118	Restinga	Restinga ao lado da trilha do parque ecologico da Praia do Forte	arvoreta
FOR_3	Damasco, G.	1574	2015-10-07	Burseraceae	Protium heptaphyllum	Protium heptaphyllum (Aubl.) Marchand	Protium aromaticum subsp. aromaticum	Damasco, G.	2015	Brasil	Bahia	Mata de São João	Praia do Forte	19.2	2.5	-12.564	-38.0037	26.5619	Restinga	Restinga ao lado da trilha do parque ecologico da Praia do Forte	arvoreta
FOR_4	Damasco, G.	1575	2015-10-07	Burseraceae	Protium heptaphyllum	Protium heptaphyllum (Aubl.) Marchand	Protium aromaticum subsp. aromaticum	Damasco, G.	2015	Brasil	Bahia	Mata de São João	Praia do Forte	12	1.2	-12.5633	-38.0037	21.0344	Restinga	Restinga ao lado da trilha do parque ecologico da Praia do Forte	arvoreta
FOR_5	Damasco, G.	1576	2015-10-07	Burseraceae	Protium heptaphyllum	Protium heptaphyllum (Aubl.) Marchand	Protium aromaticum subsp. aromaticum	Damasco, G.	2015	Brasil	Bahia	Mata de São João	Praia do Forte	24.5	2.5	-12.5633	-38.0037	21.0344	Restinga	Restinga ao lado da trilha do parque ecologico da Praia do Forte	arvoreta
FOR_6	Damasco, G.	1577	2015-10-07	Burseraceae	Protium heptaphyllum	Protium heptaphyllum (Aubl.) Marchand	Protium aromaticum subsp. aromaticum	Damasco, G.	2015	Brasil	Bahia	Mata de São João	Praia do Forte	25.3+39+44.5	4	-12.5632	-38.0037	18.1505	Restinga	Restinga ao lado da trilha do parque ecologico da Praia do Forte	arvoreta
FOR_7	Damasco, G.	1578	2015-10-07	Burseraceae	Protium heptaphyllum	Protium heptaphyllum (Aubl.) Marchand	Protium aromaticum subsp. aromaticum	Damasco, G.	2015	Brasil	Bahia	Mata de São João	Praia do Forte	35.5+40.4+61.5	4	-12.5632	-38.0037	17.9102	Restinga	Restinga ao lado da trilha do parque ecologico da Praia do Forte	arvoreta
FOR_8	Damasco, G.	1579	2015-10-07	Burseraceae	Protium heptaphyllum	Protium heptaphyllum (Aubl.) Marchand	Protium aromaticum subsp. aromaticum	Damasco, G.	2015	Brasil	Bahia	Mata de São João	Praia do Forte	31.2	8	-12.5554	-37.9975	20.3134	Restinga	Restinga ao lado da trilha do parque ecologico da Praia do Forte	arvoreta
FOR_9	Damasco, G.	1580	2015-10-07	Burseraceae	Protium heptaphyllum	Protium heptaphyllum (Aubl.) Marchand	Protium aromaticum subsp. aromaticum	Damasco, G.	2015	Brasil	Bahia	Mata de São João	Praia do Forte	7.2	3	-12.5539	-37.9974	20.5537	Restinga	Restinga ao lado da trilha do parque ecologico da Praia do Forte	arvoreta
GUI_1	Damasco, G.	1604	14/7/2015	Burseraceae	Protium heptaphyllum	Protium heptaphyllum (Aubl.) Marchand	Protium aromaticum	Damasco, G.	2015	Brasil	Mato Grosso	Chapada dos Guimarães	Corrego ao lado do PARNA Chapada dos Guimarães	15	2.5	-15.337	-55.8979	257.757	Mata de Galeria rochosa	Estrada na margem do PARNA Chapada dos Guimarães, próxima ao Restaurante Som do Mato.	arvore
GUI_2	Damasco, G.	1605	14/7/2015	Burseraceae	Protium heptaphyllum	Protium heptaphyllum (Aubl.) Marchand	Protium aromaticum	Damasco, G.	2015	Brasil	Mato Grosso	Chapada dos Guimarães	Corrego ao lado do PARNA Chapada dos Guimarães	55+61	8	-15.337	-55.8979	257.757	Mata de Galeria rochosa	Estrada na margem do PARNA Chapada dos Guimarães, próxima ao Restaurante Som do Mato.	arvore
GUI_3	Damasco, G.	1606	14/7/2015	Burseraceae	Protium heptaphyllum	Protium heptaphyllum (Aubl.) Marchand	Protium aromaticum	Damasco, G.	2015	Brasil	Mato Grosso	Chapada dos Guimarães	Corrego ao lado do PARNA Chapada dos Guimarães	21	6	-15.3371	-55.8978	256.075	Mata de Galeria rochosa	Estrada na margem do PARNA Chapada dos Guimarães, próxima ao Restaurante Som do Mato.	arvore
GUI_4	Damasco, G.	1607	14/7/2015	Burseraceae	Protium heptaphyllum	Protium heptaphyllum (Aubl.) Marchand	Protium aromaticum	Damasco, G.	2015	Brasil	Mato Grosso	Chapada dos Guimarães	Corrego ao lado do PARNA Chapada dos Guimarães	11	2	-15.3371	-55.8978	256.075	Mata de Galeria rochosa	Estrada na margem do PARNA Chapada dos Guimarães, próxima ao Restaurante Som do Mato.	arvore
GUI_5	Damasco, G.	1608	14/7/2015	Burseraceae	Protium heptaphyllum	Protium heptaphyllum (Aubl.) Marchand	Protium aromaticum	Damasco, G.	2015	Brasil	Mato Grosso	Chapada dos Guimarães	Corrego ao lado do PARNA Chapada dos Guimarães	21	5	-15.337	-55.898	257.517	Mata de Galeria rochosa	Estrada na margem do PARNA Chapada dos Guimarães, próxima ao Restaurante Som do Mato.	arvore
GUI_6	Damasco, G.	1609	14/7/2015	Burseraceae	Protium heptaphyllum	Protium heptaphyllum (Aubl.) Marchand	Protium aromaticum	Damasco, G.	2015	Brasil	Mato Grosso	Chapada dos Guimarães	Corrego ao lado do PARNA Chapada dos Guimarães	59+33+20	10	-15.3369	-55.8981	257.036	Mata de Galeria rochosa	Estrada na margem do PARNA Chapada dos Guimarães, próxima ao Restaurante Som do Mato.	arvore
GUI_7	Damasco, G.	1610	14/7/2015	Burseraceae	Protium heptaphyllum	Protium heptaphyllum (Aubl.) Marchand	Protium aromaticum	Damasco, G.	2015	Brasil	Mato Grosso	Chapada dos Guimarães	Corrego ao lado do PARNA Chapada dos Guimarães	53	9	-15.3369	-55.8981	258.719	Mata de Galeria rochosa	Estrada na margem do PARNA Chapada dos Guimarães, próxima ao Restaurante Som do Mato.	arvore
GUI_8	Damasco, G.	1611	14/7/2015	Burseraceae	Protium heptaphyllum	Protium heptaphyllum (Aubl.) Marchand	Protium aromaticum	Damasco, G.	2015	Brasil	Mato Grosso	Chapada dos Guimarães	Corrego ao lado do PARNA Chapada dos Guimarães	31.5	12	-15.337	-55.8982	254.633	Mata de Galeria rochosa	Estrada na margem do PARNA Chapada dos Guimarães, próxima ao Restaurante Som do Mato.	arvore
GUI_9	Damasco, G.	1612	14/7/2015	Burseraceae	Protium heptaphyllum	Protium heptaphyllum (Aubl.) Marchand	Protium aromaticum	Damasco, G.	2015	Brasil	Mato Grosso	Chapada dos Guimarães	Corrego ao lado do PARNA Chapada dos Guimarães	77	10	-15.3369	-55.8983	257.757	Mata de Galeria rochosa	Estrada na margem do PARNA Chapada dos Guimarães, próxima ao Restaurante Som do Mato.	arvore
HM_1	Fine, P.	N/A	N/A	Burseraceae	Protium heptaphyllum subsp. ulei	Protium heptaphyllum subsp. ulei (Swart) Daly	Protium ulei	Damasco, G.	2018	Peru	Loreto	Maynas	Iquitos	N/A	N/A	-3.94217	-73.4083	133.76	Varillal humedo	INIA	arbol
HM_10	Fine, P.	N/A	N/A	Burseraceae	Protium heptaphyllum subsp. ulei	Protium heptaphyllum subsp. ulei (Swart) Daly	Protium ulei	Damasco, G.	2018	Peru	Loreto	Maynas	Iquitos	N/A	N/A	-3.94217	-73.4083	133.76	Varillal humedo	INIA	arbol
HM_2	Fine, P.	N/A	N/A	Burseraceae	Protium heptaphyllum subsp. ulei	Protium heptaphyllum subsp. ulei (Swart) Daly	Protium ulei	Damasco, G.	2018	Peru	Loreto	Maynas	Iquitos	N/A	N/A	-3.94217	-73.4083	133.76	Varillal humedo	INIA	arbol
HM_3	Fine, P.	N/A	N/A	Burseraceae	Protium heptaphyllum subsp. ulei	Protium heptaphyllum subsp. ulei (Swart) Daly	Protium ulei	Damasco, G.	2018	Peru	Loreto	Maynas	Iquitos	N/A	N/A	-3.94217	-73.4083	133.76	Varillal humedo	INIA	arbol
HM_4	Fine, P.	N/A	N/A	Burseraceae	Protium heptaphyllum subsp. ulei	Protium heptaphyllum subsp. ulei (Swart) Daly	Protium ulei	Damasco, G.	2018	Peru	Loreto	Maynas	Iquitos	N/A	N/A	-3.94217	-73.4083	133.76	Varillal humedo	INIA	arbol
HM_5	Fine, P.	N/A	N/A	Burseraceae	Protium heptaphyllum subsp. ulei	Protium heptaphyllum subsp. ulei (Swart) Daly	Protium ulei	Damasco, G.	2018	Peru	Loreto	Maynas	Iquitos	N/A	N/A	-3.94217	-73.4083	133.76	Varillal humedo	INIA	arbol
HM_6	Fine, P.	N/A	N/A	Burseraceae	Protium heptaphyllum subsp. ulei	Protium heptaphyllum subsp. ulei (Swart) Daly	Protium ulei	Damasco, G.	2018	Peru	Loreto	Maynas	Iquitos	N/A	N/A	-3.94217	-73.4083	133.76	Varillal humedo	INIA	arbol
HM_7	Fine, P.	N/A	N/A	Burseraceae	Protium heptaphyllum subsp. ulei	Protium heptaphyllum subsp. ulei (Swart) Daly	Protium ulei	Damasco, G.	2018	Peru	Loreto	Maynas	Iquitos	N/A	N/A	-3.94217	-73.4083	133.76	Varillal humedo	INIA	arbol
HM_8	Fine, P.	N/A	N/A	Burseraceae	Protium heptaphyllum subsp. ulei	Protium heptaphyllum subsp. ulei (Swart) Daly	Protium ulei	Damasco, G.	2018	Peru	Loreto	Maynas	Iquitos	N/A	N/A	-3.94217	-73.4083	133.76	Varillal humedo	INIA	arbol
HM_9	Fine, P.	N/A	N/A	Burseraceae	Protium heptaphyllum subsp. ulei	Protium heptaphyllum subsp. ulei (Swart) Daly	Protium ulei	Damasco, G.	2018	Peru	Loreto	Maynas	Iquitos	N/A	N/A	-3.94217	-73.4083	133.76	Varillal humedo	INIA	arbol
ICI_1	Damasco, G.	1642	15/07/2014	Burseraceae	Protium icicariba	Protium icicariba (DC.) Marchand		Damasco, G.	2015	Brasil	Espírito Santo	Linhares	Reserva Natural Vale	N/A	N/A	-19.1521	-40.072089°	63.89	Nativo	Reserva da Vale do Rio Doce	árvore
ICI_2	Damasco, G.	1726	15/07/2014	Burseraceae	Protium icicariba	Protium icicariba (DC.) Marchand		Damasco, G.	2015	Brasil	Espírito Santo	Linhares	Reserva Natural Vale	N/A	N/A	-19.1521	-40.072089°	63.89	Nativo	Reserva da Vale do Rio Doce	árvore
ICI_3	Damasco, G.	1727	15/07/2014	Burseraceae	Protium icicariba	Protium icicariba (DC.) Marchand		Damasco, G.	2015	Brasil	Espírito Santo	Linhares	Reserva Natural Vale	N/A	N/A	-19.1521	-40.072089°	63.89	Nativo	Reserva da Vale do Rio Doce	árvore
ICJ_3	Damasco, G.	1731	21/07/2014	Burseraceae	Protium icicariba	Protium icicariba (DC.) Marchand		Damasco, G.	2015	Brasil	Rio de Janeiro	Carapebus	PARNA Juurubatiba	N/A	N/A	-41.5965	2.52917	Restinga	Restinga	Restinga ao lado da estrada principal PARNA Jurubatiba	árvore
ICJ_4	Damasco, G.	1732	21/07/2014	Burseraceae	Protium icicariba	Protium icicariba (DC.) Marchand		Damasco, G.	2015	Brasil	Rio de Janeiro	Carapebus	PARNA Juurubatiba	N/A	N/A	-41.5965	2.52917	Restinga	Restinga	Restinga ao lado da estrada principal PARNA Jurubatiba	árvore
ICJ_5	Damasco, G.	1733	21/07/2014	Burseraceae	Protium icicariba	Protium icicariba (DC.) Marchand		Damasco, G.	2015	Brasil	Rio de Janeiro	Carapebus	PARNA Juurubatiba	N/A	N/A	-41.5965	2.52917	Restinga	Restinga	Restinga ao lado da estrada principal PARNA Jurubatiba	árvore
ITA_12	Damasco, G.	1402	2014-10-07	Burseraceae	Protium heptaphyllum	Protium heptaphyllum (Aubl.) Marchand	Protium aromaticum	Damasco, G.	2014	Brasil	Bahia	Itacare	Praia Engenhoca	22	8.5	-14.3584	-39.0059	33.7717	Floresta Ombrofila	Trilha de acesso à Praia da Engenhoca	arvore
ITA_13	Damasco, G.	1403	2014-10-07	Burseraceae	Protium heptaphyllum	Protium heptaphyllum (Aubl.) Marchand	Protium aromaticum	Damasco, G.	2014	Brasil	Bahia	Itacare	Praia Engenhoca	16	8.5	-14.3587	-39.0061	39.7799	Floresta Ombrofila	Trilha de acesso à Praia da Engenhoca	arvore
ITA_14	Damasco, G.	1404	2014-10-07	Burseraceae	Protium heptaphyllum	Protium heptaphyllum (Aubl.) Marchand	Protium aromaticum	Damasco, G.	2014	Brasil	Bahia	Itacare	Praia Engenhoca	24.5	7	-14.3593	-39.0063	39.059	Floresta Ombrofila	Trilha de acesso à Praia da Engenhoca	arvore
ITA_4	Damasco, G.	1394	2014-10-07	Burseraceae	Protium heptaphyllum	Protium heptaphyllum (Aubl.) Marchand	Protium aromaticum	Damasco, G.	2014	Brasil	Bahia	Itacare	Praia Engenhoca	45.2	13	-14.359	-39.0055	37.1364	Floresta Ombrofila	Trilha de acesso à Praia da Engenhoca	arvore
ITA_5	Damasco, G.	1395	2014-10-07	Burseraceae	Protium heptaphyllum	Protium heptaphyllum (Aubl.) Marchand	Protium aromaticum	Damasco, G.	2014	Brasil	Bahia	Itacare	Praia Engenhoca	21.6	7	-14.3588	-39.0051	37.6169	Floresta Ombrofila	Trilha de acesso à Praia da Engenhoca	arvore
ITA_6	Damasco, G.	1396	2014-10-07	Burseraceae	Protium heptaphyllum	Protium heptaphyllum (Aubl.) Marchand	Protium aromaticum	Damasco, G.	2014	Brasil	Bahia	Itacare	Praia Engenhoca	48.5	11	-14.3585	-39.0047	31.1282	Floresta Ombrofila	Trilha de acesso à Praia da Engenhoca	arvore
ITA_7	Damasco, G.	1397	2014-10-07	Burseraceae	Protium heptaphyllum	Protium heptaphyllum (Aubl.) Marchand	Protium aromaticum	Damasco, G.	2014	Brasil	Bahia	Itacare	Praia Engenhoca	17	5	-14.3585	-39.0048	29.2056	Floresta Ombrofila	Trilha de acesso à Praia da Engenhoca	arvore
ITA_9	Damasco, G.	1399	2014-10-07	Burseraceae	Protium heptaphyllum	Protium heptaphyllum (Aubl.) Marchand	Protium aromaticum	Damasco, G.	2014	Brasil	Bahia	Itacare	Praia Engenhoca	26.1	4.5	-14.3585	-39.0048	28.725	Floresta Ombrofila	Trilha de acesso à Praia da Engenhoca	arvore
JUR_1	Damasco, G.	1447	21/07/2014	Burseraceae	Protium heptaphyllum	Protium heptaphyllum (Aubl.) Marchand	Protium aromaticum	Damasco, G.	2014	Brasil	Rio de Janeiro	Carapebus	PARNA Juurubatiba	13.5	5.5	-22.2344	-41.5965	2.52917	Restinga	Restinga ao lado da estrada principal PARNA Jurubatiba	arvore
JUR_2	Damasco, G.	1448	21/07/2014	Burseraceae	Protium heptaphyllum	Protium heptaphyllum (Aubl.) Marchand	Protium aromaticum	Damasco, G.	2014	Brasil	Rio de Janeiro	Carapebus	PARNA Juurubatiba	18	6	-22.2345	-41.5965	2.28882	Restinga	Restinga ao lado da estrada principal PARNA Jurubatiba	arvore
JUR_3	Damasco, G.	1449	21/07/2014	Burseraceae	Protium heptaphyllum	Protium heptaphyllum (Aubl.) Marchand	Protium aromaticum	Damasco, G.	2014	Brasil	Rio de Janeiro	Carapebus	PARNA Juurubatiba	17.2+22+19.2+17	6	-22.2345	-41.5965	3.25012	Restinga	Restinga ao lado da estrada principal PARNA Jurubatiba	arvore
JUR_4	Damasco, G.	1450	21/07/2014	Burseraceae	Protium heptaphyllum	Protium heptaphyllum (Aubl.) Marchand	Protium aromaticum	Damasco, G.	2014	Brasil	Rio de Janeiro	Carapebus	PARNA Juurubatiba	19.9+15.5+17.9+26.2	6.5	-22.2345	-41.5965	4.69214	Restinga	Restinga ao lado da estrada principal PARNA Jurubatiba	arvore
JUR_5	Damasco, G.	1451	21/07/2014	Burseraceae	Protium heptaphyllum	Protium heptaphyllum (Aubl.) Marchand	Protium aromaticum	Damasco, G.	2014	Brasil	Rio de Janeiro	Carapebus	PARNA Juurubatiba	18.8+14	5.5	-22.2345	-41.5965	5.41309	Restinga	Restinga ao lado da estrada principal PARNA Jurubatiba	arvore
JUR_6	Damasco, G.	1452	21/07/2014	Burseraceae	Protium heptaphyllum	Protium heptaphyllum (Aubl.) Marchand	Protium aromaticum	Damasco, G.	2014	Brasil	Rio de Janeiro	Carapebus	PARNA Juurubatiba	50.1	8	-22.2345	-41.5966	7.33569	Restinga	Restinga ao lado da estrada principal PARNA Jurubatiba	arvore
JUR_11	Damasco, G.	1456	21/07/2014	Burseraceae	Protium heptaphyllum	Protium heptaphyllum (Aubl.) Marchand	Protium aromaticum	Damasco, G.	2014	Brasil	Rio de Janeiro	Carapebus	PARNA Juurubatiba	19.5+19	6	-22.2344	-41.5964	8.297	Restinga	Restinga ao lado da estrada principal PARNA Jurubatiba	arvore
JUR_12	Damasco, G.	1457	21/07/2014	Burseraceae	Protium heptaphyllum	Protium heptaphyllum (Aubl.) Marchand	Protium aromaticum	Damasco, G.	2014	Brasil	Rio de Janeiro	Carapebus	PARNA Juurubatiba	27.2+22	6.5	-22.2344	-41.5965	8.77759	Restinga	Restinga ao lado da estrada principal PARNA Jurubatiba	arvore
JUR_9	Damasco, G.	1458	21/07/2014	Burseraceae	Protium heptaphyllum	Protium heptaphyllum (Aubl.) Marchand	Protium aromaticum	Damasco, G.	2014	Brasil	Rio de Janeiro	Carapebus	PARNA Juurubatiba	20.7	6.5	-22.2345	-41.5965	9.49866	Restinga	Restinga ao lado da estrada principal PARNA Jurubatiba	arvore
KRU_10	Fine, P.	2071	19/12/2015	Burseraceae	Protium krukoffii	Protium krukoffii Swart		Fine, P.	2015	Peru	Loreto	Maynas	Iquitos	N/A	N/A	-3.95235	-73.418	N/A	Lindero	IIAP	arbol
KRU_11	Fine, P.	2072	19/12/2015	Burseraceae	Protium krukoffii	Protium krukoffii Swart		Fine, P.	2015	Peru	Loreto	Maynas	Iquitos	N/A	N/A	-3.95235	-73.418	N/A	Lindero	IIAP	arbol
KRU_12	Fine, P.	2073	19/12/2015	Burseraceae	Protium krukoffii	Protium krukoffii Swart		Fine, P.	2015	Peru	Loreto	Maynas	Iquitos	N/A	N/A	-3.95235	-73.418	N/A	Lindero	IIAP	arbol
KRU_3	Fine, P.	2077	19/12/2015	Burseraceae	Protium krukoffii	Protium krukoffii Swart		Fine, P.	2015	Peru	Loreto	Maynas	Iquitos	N/A	N/A	-3.95235	-73.418	N/A	Lindero	IIAP	arbol
KRU_5	Fine, P.	2078	19/12/2015	Burseraceae	Protium krukoffii	Protium krukoffii Swart		Fine, P.	2015	Peru	Loreto	Maynas	Iquitos	N/A	N/A	-3.95235	-73.418	N/A	Lindero	IIAP	arbol
KRU_7	Fine, P.	N/A	19/12/2015	Burseraceae	Protium krukoffii	Protium krukoffii Swart		Fine, P.	2015	Peru	Loreto	Maynas	Iquitos	N/A	N/A	-3.95235	-73.418	N/A	Lindero	IIAP	arbol
LAG_1	Damasco, G.	1363	26/06/2014	Burseraceae	Protium heptaphyllum	Protium heptaphyllum (Aubl.) Marchand	Protium aromaticum	Damasco, G.	2014	Brasil	Tocantins	Palmas	Serra do Lageado	27	7	-10.2073	-48.2723	308.226	Floresta Estacional Semidecidual	Floresta Estacional na vertente da serra	arvore
LAG_2	Damasco, G.	1364	26/06/2014	Burseraceae	Protium heptaphyllum	Protium heptaphyllum (Aubl.) Marchand	Protium aromaticum	Damasco, G.	2014	Brasil	Tocantins	Palmas	Serra do Lageado	23	7	-10.2073	-48.2723	286.116	Floresta Estacional Semidecidual	Floresta Estacional na vertente da serra	arvore
LAG_3	Damasco, G.	1365	26/06/2014	Burseraceae	Protium heptaphyllum	Protium heptaphyllum (Aubl.) Marchand	Protium aromaticum	Damasco, G.	2014	Brasil	Tocantins	Palmas	Serra do Lageado	39	6	-10.2078	-48.2723	289.481	Floresta Estacional Semidecidual	Floresta Estacional na vertente da serra	arvore
LAG_5	Damasco, G.	1367	26/06/2014	Burseraceae	Protium heptaphyllum	Protium heptaphyllum (Aubl.) Marchand	Protium aromaticum	Damasco, G.	2014	Brasil	Tocantins	Palmas	Serra do Lageado	47	12	-10.2075	-48.2724	294.047	Floresta Estacional Semidecidual	Floresta Estacional na vertente da serra	arvore
LAG_7	Damasco, G.	1369	26/06/2014	Burseraceae	Protium heptaphyllum	Protium heptaphyllum (Aubl.) Marchand	Protium aromaticum	Damasco, G.	2014	Brasil	Tocantins	Palmas	Serra do Lageado	39.5	8	-10.2078	-48.2724	296.69	Floresta Estacional Semidecidual	Floresta Estacional na vertente da serra	arvore
LAG_9	Damasco, G.	1371	26/06/2014	Burseraceae	Protium heptaphyllum	Protium heptaphyllum (Aubl.) Marchand	Protium aromaticum	Damasco, G.	2014	Brasil	Tocantins	Palmas	Serra do Lageado	18	4	-10.2078	-48.2725	297.411	Floresta Estacional Semidecidual	Floresta Estacional na vertente da serra	arvore
LAG_10	Damasco, G.	1372	26/06/2014	Burseraceae	Protium heptaphyllum	Protium heptaphyllum (Aubl.) Marchand	Protium aromaticum	Damasco, G.	2014	Brasil	Tocantins	Palmas	Serra do Lageado	37	13	-10.2078	-48.2725	296.931	Floresta Estacional Semidecidual	Floresta Estacional na vertente da serra	arvore
LAG_11	Damasco, G.	1373	26/06/2014	Burseraceae	Protium heptaphyllum	Protium heptaphyllum (Aubl.) Marchand	Protium aromaticum	Damasco, G.	2014	Brasil	Tocantins	Palmas	Serra do Lageado	21	6	-10.2073	-48.2727	298.613	Floresta Estacional Semidecidual	Floresta Estacional na vertente da serra	arvore
LAG_14	Damasco, G.	1376	26/06/2014	Burseraceae	Protium heptaphyllum	Protium heptaphyllum (Aubl.) Marchand	Protium aromaticum	Damasco, G.	2014	Brasil	Tocantins	Palmas	Serra do Lageado	67	9	-10.2073	-48.2726	298.373	Floresta Estacional Semidecidual	Floresta Estacional na vertente da serra	arvore
LAG_15	Damasco, G.	1377	26/06/2014	Burseraceae	Protium heptaphyllum	Protium heptaphyllum (Aubl.) Marchand	Protium aromaticum	Damasco, G.	2014	Brasil	Tocantins	Palmas	Serra do Lageado	52	10	-10.2071	-48.2724	295.489	Floresta Estacional Semidecidual	Floresta Estacional na vertente da serra	arvore
LLA_2	Aldana, A.	N/A	14/09/2015	Burseraceae	Protium heptaphyllum	Protium heptaphyllum (Aubl.) Marchand		Damasco, G.	2016	Colombia	Meta	San Martín	Finca Santa Rosa	N/A	N/A	4.83917	-70.2725	N/A	Savanna	Parcela permanente	árvore
LLA_3	Aldana, A.	N/A	14/09/2015	Burseraceae	Protium heptaphyllum	Protium heptaphyllum (Aubl.) Marchand		Damasco, G.	2016	Colombia	Meta	San Martín	Finca Santa Rosa	N/A	N/A	4.83917	-70.2725	N/A	Savanna	Parcela permanente	árvore
MAD_1	Damasco, G.	1639	2016-07-06	Burseraceae	Protium heptaphyllum	Protium heptaphyllum subsp. heptaphyllum	Protium heptaphyllum var. angustifolium	Damasco, G.	2018	Brasil	Amazonas	Barcelos	Rio Demeni	N/A	N/A	-0.168437	-62.7522	41.2219	Igapó	Igapó sazonalmente inundável na beira do afluente Madixí, rio Demeni	arvore
MAD_10	Damasco, G.	1734	2016-07-06	Burseraceae	Protium heptaphyllum	Protium heptaphyllum	Protium heptaphyllum var. angustifolium	Damasco, G.	2018	Brasil	Amazonas	Barcelos	Rio Demeni	N/A	N/A	-0.168437	-62.7522	41.2219	Igapó	Igapó sazonalmente inundável na beira do afluente Madixí, rio Demeni	arvore
MAD_11	Damasco, G.	1735	2016-07-06	Burseraceae	Protium heptaphyllum	Protium heptaphyllum	Protium heptaphyllum var. angustifolium	Damasco, G.	2018	Brasil	Amazonas	Barcelos	Rio Demeni	N/A	N/A	-0.168437	-62.7522	41.2219	Igapó	Igapó sazonalmente inundável na beira do afluente Madixí, rio Demeni	arvore
MAD_2	Damasco, G.	1640	2016-07-06	Burseraceae	Protium heptaphyllum	Protium heptaphyllum	Protium heptaphyllum var. angustifolium	Damasco, G.	2018	Brasil	Amazonas	Barcelos	Rio Demeni	N/A	N/A	-0.168437	-62.7522	41.2219	Igapó	Igapó sazonalmente inundável na beira do afluente Madixí, rio Demeni	arvore
MAD_3	Damasco, G.	1736	2016-07-06	Burseraceae	Protium heptaphyllum	Protium heptaphyllum	Protium heptaphyllum var. angustifolium	Damasco, G.	2018	Brasil	Amazonas	Barcelos	Rio Demeni	N/A	N/A	-0.168437	-62.7522	41.2219	Igapó	Igapó sazonalmente inundável na beira do afluente Madixí, rio Demeni	arvore
MAD_5	Damasco, G.	1738	2016-07-06	Burseraceae	Protium heptaphyllum	Protium heptaphyllum	Protium heptaphyllum var. angustifolium	Damasco, G.	2018	Brasil	Amazonas	Barcelos	Rio Demeni	N/A	N/A	-0.168437	-62.7522	41.2219	Igapó	Igapó sazonalmente inundável na beira do afluente Madixí, rio Demeni	arvore
MAD_7	Damasco, G.	1740	2016-07-06	Burseraceae	Protium heptaphyllum	Protium heptaphyllum	Protium heptaphyllum var. angustifolium	Damasco, G.	2018	Brasil	Amazonas	Barcelos	Rio Demeni	N/A	N/A	-0.168437	-62.7522	41.2219	Igapó	Igapó sazonalmente inundável na beira do afluente Madixí, rio Demeni	arvore
MAD_8	Damasco, G.	1741	2016-07-06	Burseraceae	Protium heptaphyllum	Protium heptaphyllum	Protium heptaphyllum var. angustifolium	Damasco, G.	2018	Brasil	Amazonas	Barcelos	Rio Demeni	N/A	N/A	-0.168437	-62.7522	41.2219	Igapó	Igapó sazonalmente inundável na beira do afluente Madixí, rio Demeni	arvore
MAD_9	Damasco, G.	1742	2016-07-06	Burseraceae	Protium heptaphyllum	Protium heptaphyllum	Protium heptaphyllum var. angustifolium	Damasco, G.	2018	Brasil	Amazonas	Barcelos	Rio Demeni	N/A	N/A	-0.168437	-62.7522	41.2219	Igapó	Igapó sazonalmente inundável na beira do afluente Madixí, rio Demeni	arvore
MUS_1	Damasco, G.	1411	15/07/2014	Burseraceae	Protium heptaphyllum	Protium heptaphyllum (Aubl.) Marchand	Protium aromaticum	Damasco, G.	2014	Brasil	Espírito Santo	Linhares	Reserva Natural Vale	30.5+22.2	8	-19.1651	-39.9375	32.5702	Mussununga	Mussununga ao lado da estrada Flamengo	arvore
MUS_2	Damasco, G.	1412	15/07/2014	Burseraceae	Protium heptaphyllum	Protium heptaphyllum (Aubl.) Marchand	Protium aromaticum	Damasco, G.	2014	Brasil	Espírito Santo	Linhares	Reserva Natural Vale	46.8	10	-19.165	-39.9375	33.0508	Mussununga	Mussununga ao lado da estrada Flamengo	arvore
MUS_3	Damasco, G.	1413	15/07/2014	Burseraceae	Protium heptaphyllum	Protium heptaphyllum (Aubl.) Marchand	Protium aromaticum	Damasco, G.	2014	Brasil	Espírito Santo	Linhares	Reserva Natural Vale	38+49.5+30	11	-19.1649	-39.9376	33.5315	Mussununga	Mussununga ao lado da estrada Flamengo	arvore
MUS_4	Damasco, G.	1414	15/07/2014	Burseraceae	Protium heptaphyllum	Protium heptaphyllum (Aubl.) Marchand	Protium aromaticum	Damasco, G.	2014	Brasil	Espírito Santo	Linhares	Reserva Natural Vale	47+55.5+22.5+21+19.8	12	-19.165	-39.9376	33.5315	Mussununga	Mussununga ao lado da estrada Flamengo	arvore
MUS_5	Damasco, G.	1415	15/07/2014	Burseraceae	Protium heptaphyllum	Protium heptaphyllum (Aubl.) Marchand	Protium aromaticum	Damasco, G.	2014	Brasil	Espírito Santo	Linhares	Reserva Natural Vale	108+50	13	-19.165	-39.9377	34.9734	Mussununga	Mussununga ao lado da estrada Flamengo	arvore
MUS_6	Damasco, G.	1416	15/07/2014	Burseraceae	Protium heptaphyllum	Protium heptaphyllum (Aubl.) Marchand	Protium aromaticum	Damasco, G.	2014	Brasil	Espírito Santo	Linhares	Reserva Natural Vale	55.3	9	-19.165	-39.9378	35.2137	Mussununga	Mussununga ao lado da estrada Flamengo	arvore
MUS_7	Damasco, G.	1417	15/07/2014	Burseraceae	Protium heptaphyllum	Protium heptaphyllum (Aubl.) Marchand	Protium aromaticum	Damasco, G.	2014	Brasil	Espírito Santo	Linhares	Reserva Natural Vale	65+62.2+42+36.7	11	-19.165	-39.9379	35.6943	Mussununga	Mussununga ao lado da estrada Flamengo	arvore
MUS_8	Damasco, G.	1418	15/07/2014	Burseraceae	Protium heptaphyllum	Protium heptaphyllum (Aubl.) Marchand	Protium aromaticum	Damasco, G.	2014	Brasil	Espírito Santo	Linhares	Reserva Natural Vale	46.7	9	-19.1649	-39.9379	35.9347	Mussununga	Mussununga ao lado da estrada Flamengo	arvore
MUS_9	Damasco, G.	1419	15/07/2014	Burseraceae	Protium heptaphyllum	Protium heptaphyllum (Aubl.) Marchand	Protium aromaticum	Damasco, G.	2014	Brasil	Espírito Santo	Linhares	Reserva Natural Vale	57.5+40.6+49.6+44.7+33.3	11	-19.1649	-39.938	35.4541	Mussununga	Mussununga ao lado da estrada Flamengo	arvore
MUS_10	Damasco, G.	1420	15/07/2014	Burseraceae	Protium heptaphyllum	Protium heptaphyllum (Aubl.) Marchand	Protium aromaticum	Damasco, G.	2014	Brasil	Espírito Santo	Linhares	Reserva Natural Vale	47.2	11	-19.1649	-39.9383	38.0977	Mussununga	Mussununga ao lado da estrada Flamengo	arvore
MUS_11	Damasco, G.	1421	15/07/2014	Burseraceae	Protium heptaphyllum	Protium heptaphyllum (Aubl.) Marchand	Protium aromaticum	Damasco, G.	2014	Brasil	Espírito Santo	Linhares	Reserva Natural Vale	19.4+24+17+18.5+22.8	8	-19.1649	-39.9383	38.8186	Mussununga	Mussununga ao lado da estrada Flamengo	arvore
MUS_12	Damasco, G.	1422	15/07/2014	Burseraceae	Protium heptaphyllum	Protium heptaphyllum (Aubl.) Marchand	Protium aromaticum	Damasco, G.	2014	Brasil	Espírito Santo	Linhares	Reserva Natural Vale	91+103.2	17	-19.165	-39.9385	38.8186	Mussununga	Mussununga ao lado da estrada Flamengo	arvore
NAT_1	Damasco, G.	1406	15/07/2014	Burseraceae	Protium heptaphyllum	Protium heptaphyllum (Aubl.) Marchand	Protium aromaticum	Damasco, G.	2014	Brasil	Espírito Santo	Linhares	Reserva Natural Vale	13.5	3	-19.2152	-39.966	18.6311	Nativo	Nativo ao lado da estrada Gávea	arvoreta/arbusto
NAT_2	Damasco, G.	1407	15/07/2014	Burseraceae	Protium heptaphyllum	Protium heptaphyllum (Aubl.) Marchand	Protium aromaticum	Damasco, G.	2014	Brasil	Espírito Santo	Linhares	Reserva Natural Vale	16.2	3.5	-19.2149	-39.966	19.8328	Nativo	Nativo ao lado da estrada Gávea	arvoreta/arbusto
NAT_3	Damasco, G.	1408	15/07/2014	Burseraceae	Protium heptaphyllum	Protium heptaphyllum (Aubl.) Marchand	Protium aromaticum	Damasco, G.	2014	Brasil	Espírito Santo	Linhares	Reserva Natural Vale	62.3+53.2	8	-19.2148	-39.9661	20.0731	Nativo	Nativo ao lado da estrada Gávea	arvoreta/arbusto
NAT_4	Damasco, G.	1409	15/07/2014	Burseraceae	Protium heptaphyllum	Protium heptaphyllum (Aubl.) Marchand	Protium aromaticum	Damasco, G.	2014	Brasil	Espírito Santo	Linhares	Reserva Natural Vale	60+41.3	7.5	-19.2148	-39.9662	21.515	Nativo	Nativo ao lado da estrada Gávea	arvoreta/arbusto
NAT_5	Damasco, G.	1410	15/07/2014	Burseraceae	Protium heptaphyllum	Protium heptaphyllum (Aubl.) Marchand	Protium aromaticum	Damasco, G.	2014	Brasil	Espírito Santo	Linhares	Reserva Natural Vale	58+43.5+73	8	-19.2149	-39.9664	21.7554	Nativo	Nativo ao lado da estrada Gávea	arvoreta/arbusto
NHA_1	Damasco, G.	1504	2014-03-09	Burseraceae	Protium heptaphyllum	Protium heptaphyllum (Aubl.) Marchand	Protium heptaphyllum var. angustifolium	Damasco, G.	2014	Brasil	Pará	Faro	Afluente do rio Nhamundá	11.1	6	-2.19059	-56.6862	28.725	Campinarana florestada	Ilha de Campinarana florestada não inundável próxima à margem do rio Nhamundá.	arvore
NHA_10	Damasco, G.	1512	2014-03-09	Burseraceae	Protium heptaphyllum	Protium heptaphyllum (Aubl.) Marchand	Protium heptaphyllum var. angustifolium	Damasco, G.	2014	Brasil	Pará	Faro	Afluente localizado a juzante do rio nhamundá após a serra (2ª curva). Próximo ao ponto denominado Camp1 no GPS. Campina localizada no lado do Pará.	45.9	11	-1.98759	-56.7988	36.175	Campinarana florestada	Ilha de Campinarana florestada não inundável próxima à margem do rio Nhamundá.	arvore
NHA_11	Damasco, G.	1513	2014-03-09	Burseraceae	Protium heptaphyllum	Protium heptaphyllum (Aubl.) Marchand	Protium heptaphyllum var. angustifolium	Damasco, G.	2014	Brasil	Pará	Faro	Afluente localizado a juzante do rio nhamundá após a serra (2ª curva). Próximo ao ponto denominado Camp1 no GPS. Campina localizada no lado do Pará.	46	12	-1.98758	-56.7989	36.175	Campinarana florestada	Ilha de Campinarana florestada não inundável próxima à margem do rio Nhamundá.	arvore
NHA_12	Damasco, G.	1514	2014-03-09	Burseraceae	Protium heptaphyllum	Protium heptaphyllum (Aubl.) Marchand	Protium heptaphyllum var. angustifolium	Damasco, G.	2014	Brasil	Pará	Faro	Afluente localizado a juzante do rio nhamundá após a serra (2ª curva). Próximo ao ponto denominado Camp1 no GPS. Campina localizada no lado do Pará.	8.2	3	-1.98767	-56.7991	36.4154	Campinarana florestada	Ilha de Campinarana florestada não inundável próxima à margem do rio Nhamundá.	arvore
NHA_2	Damasco, G.	1505	2014-03-09	Burseraceae	Protium heptaphyllum	Protium heptaphyllum (Aubl.) Marchand	Protium heptaphyllum var. angustifolium	Damasco, G.	2014	Brasil	Pará	Faro	Afluente do rio Nhamundá	6	2.5	-2.19056	-56.6862	26.8022	Campinarana florestada	Ilha de Campinarana florestada não inundável próxima à margem do rio Nhamundá.	arvore
NHA_3	Damasco, G.	1506	2014-03-09	Burseraceae	Protium heptaphyllum	Protium heptaphyllum (Aubl.) Marchand	Protium heptaphyllum var. angustifolium	Damasco, G.	2014	Brasil	Pará	Faro	Afluente do rio Nhamundá	12.4	6	-2.19055	-56.6862	25.8409	Campinarana florestada	Ilha de Campinarana florestada não inundável próxima à margem do rio Nhamundá.	arvore
NHA_5	Damasco, G.	1507	2014-03-09	Burseraceae	Protium heptaphyllum	Protium heptaphyllum (Aubl.) Marchand	Protium heptaphyllum var. angustifolium	Damasco, G.	2014	Brasil	Pará	Faro	Afluente do rio Nhamundá	9	5	-2.1906	-56.6862	22.957	Campinarana florestada	Ilha de Campinarana florestada não inundável próxima à margem do rio Nhamundá.	arvore
NHA_6	Damasco, G.	1508	2014-03-09	Burseraceae	Protium heptaphyllum	Protium heptaphyllum (Aubl.) Marchand	Protium heptaphyllum var. angustifolium	Damasco, G.	2014	Brasil	Pará	Faro	Afluente localizado a juzante do rio nhamundá após a serra (2ª curva). Próximo ao ponto denominado Camp1 no GPS. Campina localizada no lado do Pará.	25.6	8	-1.98752	-56.7987	31.8491	Campinarana florestada	Ilha de Campinarana florestada não inundável próxima à margem do rio Nhamundá.	arvore
NHA_7	Damasco, G.	1509	2014-03-09	Burseraceae	Protium heptaphyllum	Protium heptaphyllum (Aubl.) Marchand	Protium heptaphyllum var. angustifolium	Damasco, G.	2014	Brasil	Pará	Faro	Afluente localizado a juzante do rio nhamundá após a serra (2ª curva). Próximo ao ponto denominado Camp1 no GPS. Campina localizada no lado do Pará.	26	6	-1.98751	-56.7987	32.3298	Campinarana florestada	Ilha de Campinarana florestada não inundável próxima à margem do rio Nhamundá.	arvore
NHA_8	Damasco, G.	1510	2014-03-09	Burseraceae	Protium heptaphyllum	Protium heptaphyllum (Aubl.) Marchand	Protium heptaphyllum var. angustifolium	Damasco, G.	2014	Brasil	Pará	Faro	Afluente localizado a juzante do rio nhamundá após a serra (2ª curva). Próximo ao ponto denominado Camp1 no GPS. Campina localizada no lado do Pará.	20.1	8	-1.98756	-56.7987	33.2911	Campinarana florestada	Ilha de Campinarana florestada não inundável próxima à margem do rio Nhamundá.	arvore
NHA_9	Damasco, G.	1511	2014-03-09	Burseraceae	Protium heptaphyllum	Protium heptaphyllum (Aubl.) Marchand	Protium heptaphyllum var. angustifolium	Damasco, G.	2014	Brasil	Pará	Faro	Afluente localizado a juzante do rio nhamundá após a serra (2ª curva). Próximo ao ponto denominado Camp1 no GPS. Campina localizada no lado do Pará.	36.4	10	-1.9876	-56.7988	34.4928	Campinarana florestada	Ilha de Campinarana florestada não inundável próxima à margem do rio Nhamundá.	arvore
ORQ_1	Damasco, G.	1484	22/08/2014	Burseraceae	Protium heptaphyllum subsp. ulei	Protium heptaphyllum (Aubl.) Marchand subsp. heptaphyllum Daly	Protium ulei	Damasco, G.	2014	Brasil	Amazonas	Presidente Figueiredo	Parque Municipal das Orquídeas	12.3	6	-2.03762	-60.0012	104.428	Campinarana florestada seca	Vegetação ao lado da trilha para a cachoeira das orquídeas.	arvoreta
ORQ_10	Damasco, G.	1493	22/08/2014	Burseraceae	Protium heptaphyllum subsp. ulei	Protium heptaphyllum (Aubl.) Marchand subsp. heptaphyllum Daly	Protium ulei	Damasco, G.	2014	Brasil	Amazonas	Presidente Figueiredo	Parque Municipal das Orquídeas	8.7	2.5	-2.03705	-60.0005	106.351	Campinarana florestada seca	Vegetação ao lado da trilha para a cachoeira das orquídeas.	arvoreta
ORQ_12	Damasco, G.	1494	22/08/2014	Burseraceae	Protium heptaphyllum subsp. ulei	Protium heptaphyllum (Aubl.) Marchand subsp. heptaphyllum Daly	Protium ulei	Damasco, G.	2014	Brasil	Amazonas	Presidente Figueiredo	Parque Municipal das Orquídeas	7.5	5	-2.03719	-60.0006	111.398	Campinarana florestada seca	Vegetação ao lado da trilha para a cachoeira das orquídeas.	arvoreta
ORQ_13	Damasco, G.	1495	22/08/2014	Burseraceae	Protium heptaphyllum subsp. ulei	Protium heptaphyllum (Aubl.) Marchand subsp. heptaphyllum Daly	Protium ulei	Damasco, G.	2014	Brasil	Amazonas	Presidente Figueiredo	Parque Municipal das Orquídeas	23.5	5	-2.03649	-60.0005	107.793	Campinarana rochosa	Vegetação ao lado da trilha para a cachoeira das orquídeas.	arvoreta
ORQ_14	Damasco, G.	1496	22/08/2014	Burseraceae	Protium heptaphyllum subsp. ulei	Protium heptaphyllum (Aubl.) Marchand subsp. heptaphyllum Daly	Protium ulei	Damasco, G.	2014	Brasil	Amazonas	Presidente Figueiredo	Parque Municipal das Orquídeas	11	5	-2.0361	-60.0002	109.475	Campinarana florestada seca	Vegetação ao lado da trilha para a cachoeira das orquídeas.	arvoreta
ORQ_2	Damasco, G.	1498	22/08/2014	Burseraceae	Protium heptaphyllum subsp. ulei	Protium heptaphyllum (Aubl.) Marchand subsp. heptaphyllum Daly	Protium ulei	Damasco, G.	2014	Brasil	Amazonas	Presidente Figueiredo	Parque Municipal das Orquídeas	9.5	1.7	-2.03648	-60.0006	102.505	Campinarana rochosa	Vegetação ao lado da trilha para a cachoeira das orquídeas.	arvoreta
ORQ_4	Damasco, G.	1485	22/08/2014	Burseraceae	Protium heptaphyllum subsp. ulei	Protium heptaphyllum (Aubl.) Marchand subsp. heptaphyllum Daly	Protium ulei	Damasco, G.	2014	Brasil	Amazonas	Presidente Figueiredo	Parque Municipal das Orquídeas	13.5	7	-2.03762	-60.0007	106.831	Campinarana florestada seca	Vegetação ao lado da trilha para a cachoeira das orquídeas.	arvoreta
ORQ_5	Damasco, G.	1486	22/08/2014	Burseraceae	Protium heptaphyllum subsp. ulei	Protium heptaphyllum (Aubl.) Marchand subsp. heptaphyllum Daly	Protium ulei	Damasco, G.	2014	Brasil	Amazonas	Presidente Figueiredo	Parque Municipal das Orquídeas	5.2	3.5	-2.03807	-60.0011	106.11	Campinarana florestada seca	Vegetação ao lado da trilha para a cachoeira das orquídeas.	arvoreta
ORQ_6	Damasco, G.	1487	22/08/2014	Burseraceae	Protium heptaphyllum subsp. ulei	Protium heptaphyllum (Aubl.) Marchand subsp. heptaphyllum Daly	Protium ulei	Damasco, G.	2014	Brasil	Amazonas	Presidente Figueiredo	Parque Municipal das Orquídeas	10+8.2+8	7	-2.03703	-60.0007	103.707	Campinarana rochosa	Vegetação ao lado da trilha para a cachoeira das orquídeas.	arvoreta
ORQ_7	Damasco, G.	1488	22/08/2014	Burseraceae	Protium heptaphyllum subsp. ulei	Protium heptaphyllum (Aubl.) Marchand subsp. heptaphyllum Daly	Protium ulei	Damasco, G.	2014	Brasil	Amazonas	Presidente Figueiredo	Parque Municipal das Orquídeas	9	2.5	-2.03687	-60.0006	104.188	Campinarana florestada seca	Vegetação ao lado da trilha para a cachoeira das orquídeas.	arvoreta
ORQ_8	Damasco, G.	1489	22/08/2014	Burseraceae	Protium heptaphyllum subsp. ulei	Protium heptaphyllum (Aubl.) Marchand subsp. heptaphyllum Daly	Protium ulei	Damasco, G.	2014	Brasil	Amazonas	Presidente Figueiredo	Parque Municipal das Orquídeas	10	3	-2.03687	-60.0005	103.948	Campinarana florestada seca	Vegetação ao lado da trilha para a cachoeira das orquídeas.	arvoreta
ORQ_9	Damasco, G.	1490	22/08/2014	Burseraceae	Protium heptaphyllum subsp. ulei	Protium heptaphyllum (Aubl.) Marchand subsp. heptaphyllum Daly	Protium ulei	Damasco, G.	2014	Brasil	Amazonas	Presidente Figueiredo	Parque Municipal das Orquídeas	8.6	4	-2.03675	-60.0007	104.909	Campinarana florestada seca	Vegetação ao lado da trilha para a cachoeira das orquídeas.	arvoreta
OVA_1	Damasco, G.	1491	22/08/2014	Burseraceae	Protium ovatum	Protium ovatum Engl.		Damasco, G.	2014	Brasil	Amazonas	Presidente Figueiredo	Parque Municipal das Orquídeas	10.1	7.5	-2.03697	-60.0007	105.149	Campinarana florestada seca	Vegetação ao lado da trilha para a cachoeira das orquídeas.	arvoreta
OVA_10	Damasco, G.	1492	22/08/2014	Burseraceae	Protium ovatum	Protium ovatum Engl.		Damasco, G.	2014	Brasil	Amazonas	Presidente Figueiredo	Parque Municipal das Orquídeas	6.9	4	-2.03709	-60.0004	106.351	Campinarana florestada seca	Vegetação ao lado da trilha para a cachoeira das orquídeas.	arvoreta
OVA_11	Damasco, G.	1649	27/07/2015	Burseraceae	Protium ovatum	Protium ovatum Engl.		Damasco, G.	2015	Brasil	Distrito Federal	Brasília	Universidade de Brasília	N/A	N/A	-15.7667	-47.8566	N/A	Cerrado sensu stricto	Trilha ecológica do Centro Olímpico	arbusto
OVA_12	Damasco, G.	1650	27/07/2015	Burseraceae	Protium ovatum	Protium ovatum Engl.		Damasco, G.	2015	Brasil	Distrito Federal	Brasília	Universidade de Brasília	N/A	N/A	-15.7667	-47.8566	N/A	Cerrado sensu stricto	Trilha ecológica do Centro Olímpico	arbusto
OVA_2	Damasco, G.	1651	27/07/2015	Burseraceae	Protium ovatum	Protium ovatum Engl.		Damasco, G.	2015	Brasil	Distrito Federal	Brasília	Universidade de Brasília	N/A	N/A	-15.7667	-47.8566	N/A	Cerrado sensu stricto	Trilha ecológica do Centro Olímpico	arbusto
OVA_3	Damasco, G.	1638	27/07/2015	Burseraceae	Protium ovatum	Protium ovatum Engl.		Damasco, G.	2015	Brasil	Distrito Federal	Brasília	Universidade de Brasília	N/A	N/A	-15.7667	-47.8566	N/A	Cerrado sensu stricto	Trilha ecológica do Centro Olímpico	arbusto
OVA_4	Damasco, G.	1652	27/07/2015	Burseraceae	Protium ovatum	Protium ovatum Engl.		Damasco, G.	2015	Brasil	Distrito Federal	Brasília	Universidade de Brasília	N/A	N/A	-15.7667	-47.8566	N/A	Cerrado sensu stricto	Trilha ecológica do Centro Olímpico	arbusto
OVA_5	Damasco, G.	1653	27/07/2015	Burseraceae	Protium ovatum	Protium ovatum Engl.		Damasco, G.	2015	Brasil	Distrito Federal	Brasília	Universidade de Brasília	N/A	N/A	-15.7667	-47.8566	N/A	Cerrado sensu stricto	Trilha ecológica do Centro Olímpico	arbusto
OVA_6	Damasco, G.	1654	27/07/2015	Burseraceae	Protium ovatum	Protium ovatum Engl.		Damasco, G.	2015	Brasil	Distrito Federal	Brasília	Universidade de Brasília	N/A	N/A	-15.7667	-47.8566	N/A	Cerrado sensu stricto	Trilha ecológica do Centro Olímpico	arbusto
OVA_7	Damasco, G.	1655	27/07/2015	Burseraceae	Protium ovatum	Protium ovatum Engl.		Damasco, G.	2015	Brasil	Distrito Federal	Brasília	Universidade de Brasília	N/A	N/A	-15.7667	-47.8566	N/A	Cerrado sensu stricto	Trilha ecológica do Centro Olímpico	arbusto
OVA_8	Damasco, G.	1656	27/07/2015	Burseraceae	Protium ovatum	Protium ovatum Engl.		Damasco, G.	2015	Brasil	Distrito Federal	Brasília	Universidade de Brasília	N/A	N/A	-15.7667	-47.8566	N/A	Cerrado sensu stricto	Trilha ecológica do Centro Olímpico	arbusto
OVA_9	Damasco, G.	1657	27/07/2015	Burseraceae	Protium ovatum	Protium ovatum Engl.		Damasco, G.	2015	Brasil	Distrito Federal	Brasília	Universidade de Brasília	N/A	N/A	-15.7667	-47.8566	N/A	Cerrado sensu stricto	Trilha ecológica do Centro Olímpico	arbusto
PAL_1	Damasco, G.	1348	26/06/2014	Burseraceae	Protium heptaphyllum	Protium heptaphyllum (Aubl.) Marchand	Protium aromaticum	Damasco, G.	2014	Brasil	Tocantins	Palmas	Córrego Lageado	22	7.5	-10.4132	-48.3105	229.879	Mata de Galeria	Borda de Mata de Galeria	arvore
PAL_2	Damasco, G.	1349	26/06/2014	Burseraceae	Protium heptaphyllum	Protium heptaphyllum (Aubl.) Marchand	Protium aromaticum	Damasco, G.	2014	Brasil	Tocantins	Palmas	Córrego Lageado	22.5	10	-10.4135	-48.3104	229.879	Mata de Galeria	Borda de Mata de Galeria	arvore
PAL_3	Damasco, G.	1350	26/06/2014	Burseraceae	Protium heptaphyllum	Protium heptaphyllum (Aubl.) Marchand	Protium aromaticum	Damasco, G.	2014	Brasil	Tocantins	Palmas	Córrego Lageado	46.5	14	-10.4131	-48.3108	229.639	Mata de Galeria	Borda de Mata de Galeria	arvore
PAL_4	Damasco, G.	1351	26/06/2014	Burseraceae	Protium heptaphyllum	Protium heptaphyllum (Aubl.) Marchand	Protium aromaticum	Damasco, G.	2014	Brasil	Tocantins	Palmas	Córrego Lageado	49.2	11	-10.4139	-48.3103	230.6	Mata de Galeria	Borda de Mata de Galeria	arvore
PAL_5	Damasco, G.	1352	26/06/2014	Burseraceae	Protium heptaphyllum	Protium heptaphyllum (Aubl.) Marchand	Protium aromaticum	Damasco, G.	2014	Brasil	Tocantins	Palmas	Córrego Lageado	32.8	10	-10.4139	-48.3109	231.081	Mata de Galeria	Borda de Mata de Galeria	arvore
PAL_6	Damasco, G.	1353	26/06/2014	Burseraceae	Protium heptaphyllum	Protium heptaphyllum (Aubl.) Marchand	Protium aromaticum	Damasco, G.	2014	Brasil	Tocantins	Palmas	Córrego Lageado	90	18	-10.4134	-48.3107	230.36	Mata de Galeria	Borda de Mata de Galeria	arvore
PAL_7	Damasco, G.	1354	26/06/2014	Burseraceae	Protium heptaphyllum	Protium heptaphyllum (Aubl.) Marchand	Protium aromaticum	Damasco, G.	2014	Brasil	Tocantins	Palmas	Córrego Lageado	45	14	-10.4136	-48.3101	229.879	Mata de Galeria	Borda de Mata de Galeria	arvore
PAL_8	Damasco, G.	1355	26/06/2014	Burseraceae	Protium heptaphyllum	Protium heptaphyllum (Aubl.) Marchand	Protium aromaticum	Damasco, G.	2014	Brasil	Tocantins	Palmas	Córrego Lageado	83	17	-10.4136	-48.3108	231.321	Mata de Galeria	Borda de Mata de Galeria	arvore
PAL_9	Damasco, G.	1356	26/06/2014	Burseraceae	Protium heptaphyllum	Protium heptaphyllum (Aubl.) Marchand	Protium aromaticum	Damasco, G.	2014	Brasil	Tocantins	Palmas	Córrego Lageado	58	15	-10.4132	-48.3103	230.6	Mata de Galeria	Borda de Mata de Galeria	arvore
PAL_10	Damasco, G.	1357	26/06/2014	Burseraceae	Protium heptaphyllum	Protium heptaphyllum (Aubl.) Marchand	Protium aromaticum	Damasco, G.	2014	Brasil	Tocantins	Palmas	Córrego Lageado	56.3	13	-10.4132	-48.3103	225.794	Mata de Galeria	Borda de Mata de Galeria	arvore
PAL_11	Damasco, G.	1358	26/06/2014	Burseraceae	Protium heptaphyllum	Protium heptaphyllum (Aubl.) Marchand	Protium aromaticum	Damasco, G.	2014	Brasil	Tocantins	Palmas	Córrego Lageado	32	14	-10.414	-48.3103	230.6	Mata de Galeria	Borda de Mata de Galeria	arvore
PAL_13	Damasco, G.	1360	26/06/2014	Burseraceae	Protium heptaphyllum	Protium heptaphyllum (Aubl.) Marchand	Protium aromaticum	Damasco, G.	2014	Brasil	Tocantins	Palmas	Córrego Lageado	30	9	-10.4139	-48.311	226.515	Mata de Galeria	Borda de Mata de Galeria	arvore
PAU_1	Fine, P.	2061	19/12/2015	Burseraceae	Protium heptaphyllum	Protium heptaphyllum (Aubl.) Marchand subsp. ulei (Swart.) Daly	Protium loretum	Damasco, G.	2018	Peru	Loreto	Maynas	Iquitos	13	11	-3.94217	-73.4083	133.76	Varillal humedo	INIA	arbol
PAU_10	Fine, P.	2070	19/12/2015	Burseraceae	Protium heptaphyllum	Protium heptaphyllum (Aubl.) Marchand subsp. ulei (Swart.) Daly	Protium loretum	Damasco, G.	2018	Peru	Loreto	Maynas	Iquitos	10	10	-3.94217	-73.4083	133.76	Varillal humedo	INIA	arbol
PAU_2	Fine, P.	2062	19/12/2015	Burseraceae	Protium heptaphyllum	Protium heptaphyllum (Aubl.) Marchand subsp. ulei (Swart.) Daly	Protium loretum	Damasco, G.	2018	Peru	Loreto	Maynas	Iquitos	5	8	-3.94217	-73.4083	133.76	Varillal humedo	INIA	arbol
PAU_3	Fine, P.	2063	19/12/2015	Burseraceae	Protium heptaphyllum	Protium heptaphyllum (Aubl.) Marchand subsp. ulei (Swart.) Daly	Protium loretum	Damasco, G.	2018	Peru	Loreto	Maynas	Iquitos	12	10	-3.94217	-73.4083	133.76	Varillal humedo	INIA	arbol
PAU_4	Fine, P.	2064	19/12/2015	Burseraceae	Protium heptaphyllum	Protium heptaphyllum (Aubl.) Marchand subsp. ulei (Swart.) Daly	Protium loretum	Damasco, G.	2018	Peru	Loreto	Maynas	Iquitos	3	4	-3.94217	-73.4083	133.76	Varillal humedo	INIA	arbol
PAU_5	Fine, P.	2065	19/12/2015	Burseraceae	Protium heptaphyllum	Protium heptaphyllum (Aubl.) Marchand subsp. ulei (Swart.) Daly	Protium loretum	Damasco, G.	2018	Peru	Loreto	Maynas	Iquitos	6	7	-3.94217	-73.4083	133.76	Varillal humedo	INIA	arbol
PAU_6	Fine, P.	2066	19/12/2015	Burseraceae	Protium heptaphyllum	Protium heptaphyllum (Aubl.) Marchand subsp. ulei (Swart.) Daly	Protium loretum	Damasco, G.	2018	Peru	Loreto	Maynas	Iquitos	20	10	-3.94217	-73.4083	133.76	Varillal humedo	INIA	arbol
PAU_7	Fine, P.	2067	19/12/2015	Burseraceae	Protium heptaphyllum	Protium heptaphyllum (Aubl.) Marchand subsp. ulei (Swart.) Daly	Protium loretum	Damasco, G.	2018	Peru	Loreto	Maynas	Iquitos	12	8	-3.94217	-73.4083	133.76	Varillal humedo	INIA	arbol
PAU_8	Fine, P.	2068	19/12/2015	Burseraceae	Protium heptaphyllum	Protium heptaphyllum (Aubl.) Marchand subsp. ulei (Swart.) Daly	Protium loretum	Damasco, G.	2018	Peru	Loreto	Maynas	Iquitos	10	8	-3.94217	-73.4083	133.76	Varillal humedo	INIA	arbol
PAU_9	Fine, P.	2069	19/12/2015	Burseraceae	Protium heptaphyllum	Protium heptaphyllum (Aubl.) Marchand subsp. ulei (Swart.) Daly	Protium loretum	Damasco, G.	2018	Peru	Loreto	Maynas	Iquitos	9	7	-3.94217	-73.4083	133.76	Varillal humedo	INIA	arbol
PET_1	Damasco, G.	1551	22/06/2015	Burseraceae	Protium heptaphyllum	Protium heptaphyllum (Aubl.) Marchand	Protium aromaticum	Damasco, G.	2014	Brasil	Piauí	Formoso do Rio Preto	Mata Ciliar não indundável no Rio Preto	5	1.5	-11.0536	-45.201	498.789	Mata Ciliar	Borda da mata ciliar do rio Preto	arvore
PET_10	Damasco, G.	1560	22/06/2015	Burseraceae	Protium heptaphyllum	Protium heptaphyllum (Aubl.) Marchand	Protium aromaticum	Damasco, G.	2014	Brasil	Piauí	Formoso do Rio Preto	Mata Ciliar não indundável no Rio Preto	10	2	-11.0534	-45.2007	498.789	Mata Ciliar	Borda da mata ciliar do rio Preto	arvore
PET_11	Damasco, G.	1561	22/06/2015	Burseraceae	Protium heptaphyllum	Protium heptaphyllum (Aubl.) Marchand	Protium aromaticum	Damasco, G.	2014	Brasil	Piauí	Formoso do Rio Preto	Mata Ciliar não indundável no Rio Preto	12	2.5	-11.0534	-45.2007	498.789	Mata Ciliar	Borda da mata ciliar do rio Preto	arvore
PET_2	Damasco, G.	1552	22/06/2015	Burseraceae	Protium heptaphyllum	Protium heptaphyllum (Aubl.) Marchand	Protium aromaticum	Damasco, G.	2014	Brasil	Piauí	Formoso do Rio Preto	Mata Ciliar não indundável no Rio Preto	6	1.5	-11.0536	-45.201	498.789	Mata Ciliar	Borda da mata ciliar do rio Preto	arvore
PET_3	Damasco, G.	1553	22/06/2015	Burseraceae	Protium heptaphyllum	Protium heptaphyllum (Aubl.) Marchand	Protium aromaticum	Damasco, G.	2014	Brasil	Piauí	Formoso do Rio Preto	Mata Ciliar não indundável no Rio Preto	4	1	-11.0536	-45.201	498.789	Mata Ciliar	Borda da mata ciliar do rio Preto	arvore
PET_4	Damasco, G.	1554	22/06/2015	Burseraceae	Protium heptaphyllum	Protium heptaphyllum (Aubl.) Marchand	Protium aromaticum	Damasco, G.	2014	Brasil	Piauí	Formoso do Rio Preto	Mata Ciliar não indundável no Rio Preto	20	7	-11.0536	-45.201	498.789	Mata Ciliar	Borda da mata ciliar do rio Preto	arvore
PET_5	Damasco, G.	1555	22/06/2015	Burseraceae	Protium heptaphyllum	Protium heptaphyllum (Aubl.) Marchand	Protium aromaticum	Damasco, G.	2014	Brasil	Piauí	Formoso do Rio Preto	Mata Ciliar não indundável no Rio Preto	7	1	-11.0536	-45.201	498.789	Mata Ciliar	Borda da mata ciliar do rio Preto	arvore
PET_6	Damasco, G.	1556	22/06/2015	Burseraceae	Protium heptaphyllum	Protium heptaphyllum (Aubl.) Marchand	Protium aromaticum	Damasco, G.	2014	Brasil	Piauí	Formoso do Rio Preto	Mata Ciliar não indundável no Rio Preto	18.5	6	-11.0535	-45.2009	498.789	Mata Ciliar	Borda da mata ciliar do rio Preto	arvore
PET_7	Damasco, G.	1557	22/06/2015	Burseraceae	Protium heptaphyllum	Protium heptaphyllum (Aubl.) Marchand	Protium aromaticum	Damasco, G.	2014	Brasil	Piauí	Formoso do Rio Preto	Mata Ciliar não indundável no Rio Preto	3	0.8	-11.0535	-45.2009	498.789	Mata Ciliar	Borda da mata ciliar do rio Preto	arvore
PET_8	Damasco, G.	1558	22/06/2015	Burseraceae	Protium heptaphyllum	Protium heptaphyllum (Aubl.) Marchand	Protium aromaticum	Damasco, G.	2014	Brasil	Piauí	Formoso do Rio Preto	Mata Ciliar não indundável no Rio Preto	5	1.2	-11.0535	-45.2009	498.789	Mata Ciliar	Borda da mata ciliar do rio Preto	arvore
PET_9	Damasco, G.	1559	22/06/2015	Burseraceae	Protium heptaphyllum	Protium heptaphyllum (Aubl.) Marchand	Protium aromaticum	Damasco, G.	2014	Brasil	Piauí	Formoso do Rio Preto	Mata Ciliar não indundável no Rio Preto	32	6	-11.0534	-45.2008	498.789	Mata Ciliar	Borda da mata ciliar do rio Preto	arvore
PIL_2	Mori, S.A.	21115	1990-04-02	Burseraceae	Protium pilosum	Protium pilosum (Cuatrec.) Daly		Daly, D.	1990	French Guiana	Saint-Laurent-du-Maroni	Saül	Route de Belizon	N/A	3	3.62	-53.2	250	Non floodedd moist forest.	Within 1 km S of Eaux Claires. Non floodedd moist forest.	arvoreta
PIL_6	Mori, S.A.	21017	22/9/1989	Burseraceae	Protium pilosum	Protium pilosum (Cuatrec.) Daly		Daly, D.	1989	French Guiana	Saint-Laurent-du-Maroni	Saül	La Dumée Mountain	5	4	3.62	-53.2	225	Non-flooded moist forest.	Trail Between bginning of trail and first hill.	arvoreta
PIL_7	Assunção, P.A.C.L.	713	1997-11-11	Burseraceae	Protium pilosum	Protium pilosum (Cuatrec.) Daly		Daly, D.	1998	Brasil	Amazonas	Manaus	Reserva Florestal Ducke	N/A	N/A	-2.88333	-59.9667	N/A	Floresta de Vertente	Manaus-Itacoatiara, Km 26	arvore
PON_1	Damasco, G.	1423	16/07/2014	Burseraceae	Protium heptaphyllum	Protium heptaphyllum (Aubl.) Marchand	Protium aromaticum	Damasco, G.	2014	Brasil	Espírito Santo	Pontal do Ipiranga	Restinga próxima a praia do Pontal do Ipiranga	23	4	-19.19	-39.7087	9.01794	Restinga	Restinga próxima a praia do Pontal do Ipiranga	arvore
PON_2	Damasco, G.	1424	16/07/2014	Burseraceae	Protium heptaphyllum	Protium heptaphyllum (Aubl.) Marchand	Protium aromaticum	Damasco, G.	2014	Brasil	Espírito Santo	Pontal do Ipiranga	Restinga próxima a praia do Pontal do Ipiranga	20.7+29+18.8+17	4.5	-19.1899	-39.7087	11.1809	Restinga	Restinga próxima a praia do Pontal do Ipiranga	arvore
PON_3	Damasco, G.	1425	16/07/2014	Burseraceae	Protium heptaphyllum	Protium heptaphyllum (Aubl.) Marchand	Protium aromaticum	Damasco, G.	2014	Brasil	Espírito Santo	Pontal do Ipiranga	Restinga próxima a praia do Pontal do Ipiranga	42.5+27.5+39.5	5	-19.1899	-39.7088	10.46	Restinga	Restinga próxima a praia do Pontal do Ipiranga	arvore
PON_4	Damasco, G.	1426	16/07/2014	Burseraceae	Protium heptaphyllum	Protium heptaphyllum (Aubl.) Marchand	Protium aromaticum	Damasco, G.	2014	Brasil	Espírito Santo	Pontal do Ipiranga	Restinga próxima a praia do Pontal do Ipiranga	33.8+27.5+29+23.5	5.5	-19.1899	-39.7088	10.46	Restinga	Restinga próxima a praia do Pontal do Ipiranga	arvore
PON_5	Damasco, G.	1427	16/07/2014	Burseraceae	Protium heptaphyllum	Protium heptaphyllum (Aubl.) Marchand	Protium aromaticum	Damasco, G.	2014	Brasil	Espírito Santo	Pontal do Ipiranga	Restinga próxima a praia do Pontal do Ipiranga	36+28+34	4.5	-19.1898	-39.7087	9.2583	Restinga	Restinga próxima a praia do Pontal do Ipiranga	arvore
PON_6	Damasco, G.	1428	16/07/2014	Burseraceae	Protium heptaphyllum	Protium heptaphyllum (Aubl.) Marchand	Protium aromaticum	Damasco, G.	2014	Brasil	Espírito Santo	Pontal do Ipiranga	Restinga próxima a praia do Pontal do Ipiranga	37+35.5+28	5	-19.1898	-39.7087	9.73901	Restinga	Restinga próxima a praia do Pontal do Ipiranga	arvore
PON_7	Damasco, G.	1429	16/07/2014	Burseraceae	Protium heptaphyllum	Protium heptaphyllum (Aubl.) Marchand	Protium aromaticum	Damasco, G.	2014	Brasil	Espírito Santo	Pontal do Ipiranga	Restinga próxima a praia do Pontal do Ipiranga	39+36+26.5+31	4.5	-19.1898	-39.7088	10.2196	Restinga	Restinga próxima a praia do Pontal do Ipiranga	arvore
PON_9	Damasco, G.	1431	16/07/2014	Burseraceae	Protium heptaphyllum	Protium heptaphyllum (Aubl.) Marchand	Protium aromaticum	Damasco, G.	2014	Brasil	Espírito Santo	Pontal do Ipiranga	Restinga próxima a praia do Pontal do Ipiranga	39+52+46+45.5	6	-19.1899	-39.7088	9.97925	Restinga	Restinga próxima a praia do Pontal do Ipiranga	arvore
PON_10	Damasco, G.	1432	16/07/2014	Burseraceae	Protium heptaphyllum	Protium heptaphyllum (Aubl.) Marchand	Protium aromaticum	Damasco, G.	2014	Brasil	Espírito Santo	Pontal do Ipiranga	Restinga próxima a praia do Pontal do Ipiranga	23.5	5	-19.1901	-39.7093	9.01794	Restinga	Restinga próxima a praia do Pontal do Ipiranga	arvore
PON_11	Damasco, G.	1433	16/07/2014	Burseraceae	Protium heptaphyllum	Protium heptaphyllum (Aubl.) Marchand	Protium aromaticum	Damasco, G.	2014	Brasil	Espírito Santo	Pontal do Ipiranga	Restinga próxima a praia do Pontal do Ipiranga	24+23	3	-19.19	-39.7092	8.297	Restinga	Restinga próxima a praia do Pontal do Ipiranga	arvore
PON_12	Damasco, G.	1434	16/07/2014	Burseraceae	Protium heptaphyllum	Protium heptaphyllum (Aubl.) Marchand	Protium aromaticum	Damasco, G.	2014	Brasil	Espírito Santo	Pontal do Ipiranga	Restinga próxima a praia do Pontal do Ipiranga	55+30.8+27+26+27	7	-19.1899	-39.7093	8.297	Restinga	Restinga próxima a praia do Pontal do Ipiranga	arvore
SAL_1	Damasco, G.	1380	2014-03-07	Burseraceae	Protium heptaphyllum	Protium heptaphyllum (Aubl.) Marchand	Protium aromaticum	Damasco, G.	2014	Brasil	Bahia	Salvador	Área Aeroporto	31	8	-12.9291	-38.3542	23.9183	Mata de Galeria	Mata de galeria em area de vale	arvore
SAL_3	Damasco, G.	1382	2014-03-07	Burseraceae	Protium heptaphyllum	Protium heptaphyllum (Aubl.) Marchand	Protium aromaticum	Damasco, G.	2014	Brasil	Bahia	Salvador	Área Aeroporto	15.7	6.5	-12.9292	-38.3541	20.0731	Mata de Galeria	Mata de galeria em area de vale	arvore
SAL_4	Damasco, G.	1383	2014-03-07	Burseraceae	Protium heptaphyllum	Protium heptaphyllum (Aubl.) Marchand	Protium aromaticum	Damasco, G.	2014	Brasil	Bahia	Salvador	Área Aeroporto	123	20	-12.9291	-38.354	18.6311	Mata de Galeria	Mata de galeria em area de vale	arvore
SAL_5	Damasco, G.	1384	2014-03-07	Burseraceae	Protium heptaphyllum	Protium heptaphyllum (Aubl.) Marchand	Protium aromaticum	Damasco, G.	2014	Brasil	Bahia	Salvador	Área Aeroporto	15.7	5	-12.9292	-38.354	14.7859	Mata de Galeria	Mata de galeria em area de vale	arvore
SAL_6	Damasco, G.	1385	2014-03-07	Burseraceae	Protium heptaphyllum	Protium heptaphyllum (Aubl.) Marchand	Protium aromaticum	Damasco, G.	2014	Brasil	Bahia	Salvador	Área Aeroporto	14.9	6	-12.9293	-38.3541	15.507	Mata de Galeria	Mata de galeria em area de vale	arvore
SAL_7	Damasco, G.	1386	2014-03-07	Burseraceae	Protium heptaphyllum	Protium heptaphyllum (Aubl.) Marchand	Protium aromaticum	Damasco, G.	2014	Brasil	Bahia	Salvador	Área Aeroporto	15.9	7	-12.9294	-38.3541	15.0262	Mata de Galeria	Mata de galeria em area de vale	arvore
SAL_8	Damasco, G.	1387	2014-03-07	Burseraceae	Protium heptaphyllum	Protium heptaphyllum (Aubl.) Marchand	Protium aromaticum	Damasco, G.	2014	Brasil	Bahia	Salvador	Área Aeroporto	32.5	10	-12.9293	-38.3541	17.9102	Mata de Galeria	Mata de galeria em area de vale	arvore
SAL_9	Damasco, G.	1388	2014-03-07	Burseraceae	Protium heptaphyllum	Protium heptaphyllum (Aubl.) Marchand	Protium aromaticum	Damasco, G.	2014	Brasil	Bahia	Salvador	Área Aeroporto	16.4	5.5	-12.9291	-38.3541	31.1282	Mata de Galeria	Mata de galeria em area de vale	arvore
SAL_10	Damasco, G.	1389	2014-03-07	Burseraceae	Protium heptaphyllum	Protium heptaphyllum (Aubl.) Marchand	Protium aromaticum	Damasco, G.	2014	Brasil	Bahia	Salvador	Área Aeroporto	19.9	5.5	-12.9292	-38.354	27.2828	Mata de Galeria	Mata de galeria em area de vale	arvore
SAL_11	Damasco, G.	1390	2014-03-07	Burseraceae	Protium heptaphyllum	Protium heptaphyllum (Aubl.) Marchand	Protium aromaticum	Damasco, G.	2014	Brasil	Bahia	Salvador	Área Aeroporto	32	7.5	-12.9291	-38.354	25.12	Mata de Galeria	Mata de galeria em area de vale	arvore
SAO_1	Damasco, G.	1582	2015-10-07	Burseraceae	Protium heptaphyllum	Protium heptaphyllum (Aubl.) Marchand	Protium aromaticum	Damasco, G.	2015	Brasil	Bahia	Mata de São João	Mata de São João, próximo à praia do forte.	51+72+73	9	-12.5662	-38.0277	20.3134	Floresta Ombrófila	Fragnento de floresta ao lado da BR	arvore
SAO_10	Damasco, G.	1591	2015-10-07	Burseraceae	Protium heptaphyllum	Protium heptaphyllum (Aubl.) Marchand	Protium aromaticum	Damasco, G.	2015	Brasil	Bahia	Mata de São João	Mata de São João, próximo à praia do forte.	14	5	-12.5656	-38.028	36.896	Floresta Ombrófila	Fragnento de floresta ao lado da BR	arvore
SAO_11	Damasco, G.	1592	2015-10-07	Burseraceae	Protium heptaphyllum	Protium heptaphyllum (Aubl.) Marchand	Protium aromaticum	Damasco, G.	2015	Brasil	Bahia	Mata de São João	Mata de São João, próximo à praia do forte.	37.4	11	-12.5656	-38.028	36.896	Floresta Ombrófila	Fragnento de floresta ao lado da BR	arvore
SAO_12	Damasco, G.	1593	2015-10-07	Burseraceae	Protium heptaphyllum	Protium heptaphyllum (Aubl.) Marchand	Protium aromaticum	Damasco, G.	2015	Brasil	Bahia	Mata de São João	Mata de São João, próximo à praia do forte.	19.4	8	-12.5658	-38.028	36.4154	Floresta Ombrófila	Fragnento de floresta ao lado da BR	arvore
SAO_2	Damasco, G.	1583	2015-10-07	Burseraceae	Protium heptaphyllum	Protium heptaphyllum (Aubl.) Marchand	Protium aromaticum	Damasco, G.	2015	Brasil	Bahia	Mata de São João	Mata de São João, próximo à praia do forte.	26.6	10	-12.5658	-38.0278	28.4846	Floresta Ombrófila	Fragnento de floresta ao lado da BR	arvore
SAO_3	Damasco, G.	1584	2015-10-07	Burseraceae	Protium heptaphyllum	Protium heptaphyllum (Aubl.) Marchand	Protium aromaticum	Damasco, G.	2015	Brasil	Bahia	Mata de São João	Mata de São João, próximo à praia do forte.	10.3	3	-12.5658	-38.0278	28.4846	Floresta Ombrófila	Fragnento de floresta ao lado da BR	arvore
SAO_4	Damasco, G.	1585	2015-10-07	Burseraceae	Protium heptaphyllum	Protium heptaphyllum (Aubl.) Marchand	Protium aromaticum	Damasco, G.	2015	Brasil	Bahia	Mata de São João	Mata de São João, próximo à praia do forte.	41.9	11	-12.5658	-38.0279	31.3685	Floresta Ombrófila	Fragnento de floresta ao lado da BR	arvore
SAO_5	Damasco, G.	1586	2015-10-07	Burseraceae	Protium heptaphyllum	Protium heptaphyllum (Aubl.) Marchand	Protium aromaticum	Damasco, G.	2015	Brasil	Bahia	Mata de São João	Mata de São João, próximo à praia do forte.	96.9	13	-12.5658	-38.0279	31.3685	Floresta Ombrófila	Fragnento de floresta ao lado da BR	arvore
SAO_6	Damasco, G.	1587	2015-10-07	Burseraceae	Protium heptaphyllum	Protium heptaphyllum (Aubl.) Marchand	Protium aromaticum	Damasco, G.	2015	Brasil	Bahia	Mata de São João	Mata de São João, próximo à praia do forte.	8	2.5	-12.5657	-38.0281	31.8491	Floresta Ombrófila	Fragnento de floresta ao lado da BR	arvore
SAO_7	Damasco, G.	1588	2015-10-07	Burseraceae	Protium heptaphyllum	Protium heptaphyllum (Aubl.) Marchand	Protium aromaticum	Damasco, G.	2015	Brasil	Bahia	Mata de São João	Mata de São João, próximo à praia do forte.	10.2	4	-12.5659	-38.028	31.8491	Floresta Ombrófila	Fragnento de floresta ao lado da BR	arvore
SAO_8	Damasco, G.	1589	2015-10-07	Burseraceae	Protium heptaphyllum	Protium heptaphyllum (Aubl.) Marchand	Protium aromaticum	Damasco, G.	2015	Brasil	Bahia	Mata de São João	Mata de São João, próximo à praia do forte.	35.5	8	-12.5657	-38.0282	35.4541	Floresta Ombrófila	Fragnento de floresta ao lado da BR	arvore
SAO_9	Damasco, G.	1590	2015-10-07	Burseraceae	Protium heptaphyllum	Protium heptaphyllum (Aubl.) Marchand	Protium aromaticum	Damasco, G.	2015	Brasil	Bahia	Mata de São João	Mata de São João, próximo à praia do forte.	17	7.5	-12.5656	-38.0281	36.175	Floresta Ombrófila	Fragnento de floresta ao lado da BR	arvore
SLZ_1	Damasco, G.	1616	2015-11-08	Burseraceae	Protium heptaphyllum	Protium heptaphyllum (Aubl.) Marchand	Protium heptaphyllum subsp. surinamense	Damasco, G.	2015	Brasil	Maranhão	São Luis	Parque Estadual de Bacanga	45	7	-2.60311	-44.2749	9.97925	Floresta Ombrófila	Fragmento de floresta ao lado de vilareijo.	arvore
SLZ_10	Damasco, G.	1625	2015-11-08	Burseraceae	Protium heptaphyllum	Protium heptaphyllum (Aubl.) Marchand	Protium heptaphyllum subsp. surinamense	Damasco, G.	2015	Brasil	Maranhão	São Luis	Parque Estadual de Bacanga	67	10	-2.60354	-44.2747	14.3053	Floresta Ombrófila	Fragmento de floresta ao lado de vilareijo.	arvore
SLZ_11	Damasco, G.	1626	2015-11-08	Burseraceae	Protium heptaphyllum	Protium heptaphyllum (Aubl.) Marchand	Protium heptaphyllum subsp. surinamense	Damasco, G.	2015	Brasil	Maranhão	São Luis	Parque Estadual de Bacanga	6	2	-2.60354	-44.2747	14.3053	Floresta Ombrófila	Fragmento de floresta ao lado de vilareijo.	arvore
SLZ_2	Damasco, G.	1617	2015-11-08	Burseraceae	Protium heptaphyllum	Protium heptaphyllum (Aubl.) Marchand	Protium heptaphyllum subsp. surinamense	Damasco, G.	2015	Brasil	Maranhão	São Luis	Parque Estadual de Bacanga	5	2	-2.60311	-44.2749	9.97925	Floresta Ombrófila	Fragmento de floresta ao lado de vilareijo.	arvore
SLZ_3	Damasco, G.	1618	2015-11-08	Burseraceae	Protium heptaphyllum	Protium heptaphyllum (Aubl.) Marchand	Protium heptaphyllum subsp. surinamense	Damasco, G.	2015	Brasil	Maranhão	São Luis	Parque Estadual de Bacanga	7	3	-2.60313	-44.2748	10.46	Floresta Ombrófila	Fragmento de floresta ao lado de vilareijo.	arvore
SLZ_4	Damasco, G.	1619	2015-11-08	Burseraceae	Protium heptaphyllum	Protium heptaphyllum (Aubl.) Marchand	Protium heptaphyllum subsp. surinamense	Damasco, G.	2015	Brasil	Maranhão	São Luis	Parque Estadual de Bacanga	6	3.5	-2.60313	-44.2748	10.46	Floresta Ombrófila	Fragmento de floresta ao lado de vilareijo.	arvore
SLZ_5	Damasco, G.	1620	2015-11-08	Burseraceae	Protium heptaphyllum	Protium heptaphyllum (Aubl.) Marchand	Protium heptaphyllum subsp. surinamense	Damasco, G.	2015	Brasil	Maranhão	São Luis	Parque Estadual de Bacanga	12	4	-2.60324	-44.2748	12.1423	Floresta Ombrófila	Fragmento de floresta ao lado de vilareijo.	arvore
SLZ_6	Damasco, G.	1621	2015-11-08	Burseraceae	Protium heptaphyllum	Protium heptaphyllum (Aubl.) Marchand	Protium heptaphyllum subsp. surinamense	Damasco, G.	2015	Brasil	Maranhão	São Luis	Parque Estadual de Bacanga	13	6	-2.6033	-44.2748	12.8633	Floresta Ombrófila	Fragmento de floresta ao lado de vilareijo.	arvore
SLZ_7	Damasco, G.	1622	2015-11-08	Burseraceae	Protium heptaphyllum	Protium heptaphyllum (Aubl.) Marchand	Protium heptaphyllum subsp. surinamense	Damasco, G.	2015	Brasil	Maranhão	São Luis	Parque Estadual de Bacanga	116	9	-2.60345	-44.2745	12.3827	Floresta Ombrófila	Fragmento de floresta ao lado de vilareijo.	arvore
SLZ_8	Damasco, G.	1623	2015-11-08	Burseraceae	Protium heptaphyllum	Protium heptaphyllum (Aubl.) Marchand	Protium heptaphyllum subsp. surinamense	Damasco, G.	2015	Brasil	Maranhão	São Luis	Parque Estadual de Bacanga	36	5	-2.60355	-44.2746	12.6229	Floresta Ombrófila	Fragmento de floresta ao lado de vilareijo.	arvore
SLZ_9	Damasco, G.	1624	2015-11-08	Burseraceae	Protium heptaphyllum	Protium heptaphyllum (Aubl.) Marchand	Protium heptaphyllum subsp. surinamense	Damasco, G.	2015	Brasil	Maranhão	São Luis	Parque Estadual de Bacanga	16	3	-2.60355	-44.2746	12.6229	Floresta Ombrófila	Fragmento de floresta ao lado de vilareijo.	arvore
TRI_10	Fine, P.	2079	19/12/2015	Burseraceae	Protium trifoliolatum	Protium trifoliolatum Engl.		Fine, P.	2015	Peru	Loreto	Maynas	Iquitos	N/A	N/A	-3.13943	-73.4201	N/A	Lindero	IIAP	arbol
TRI_11	Fine, P.	2080	19/12/2015	Burseraceae	Protium trifoliolatum	Protium trifoliolatum Engl.		Fine, P.	2015	Peru	Loreto	Maynas	Iquitos	N/A	N/A	-3.13943	-73.4201	N/A	Lindero	IIAP	arbol
TRI_12	Fine, P.	2081	19/12/2015	Burseraceae	Protium trifoliolatum	Protium trifoliolatum Engl.		Fine, P.	2015	Peru	Loreto	Maynas	Iquitos	N/A	N/A	-3.13943	-73.4201	N/A	Lindero	IIAP	arbol
TRI_13	Fine, P.	2082	19/12/2015	Burseraceae	Protium trifoliolatum	Protium trifoliolatum Engl.		Fine, P.	2015	Peru	Loreto	Maynas	Iquitos	N/A	N/A	-3.13943	-73.4201	N/A	Lindero	IIAP	arbol
TRI_14	Damasco, G.	1648	N/A	Burseraceae	Protium trifoliolatum	Protium trifoliolatum Engl.		Fine, P.	2015	Peru	Loreto	Maynas	Iquitos	N/A	N/A	-3.13943	-73.4201	N/A	Lindero	IIAP	arbol
TRI_3	Fine, P.	2083	19/12/2015	Burseraceae	Protium trifoliolatum	Protium trifoliolatum Engl.		Fine, P.	2015	Peru	Loreto	Maynas	Iquitos	N/A	N/A	-3.13943	-73.4201	N/A	Lindero	IIAP	arbol
TRI_5	Fine, P.	N/A	19/12/2015	Burseraceae	Protium trifoliolatum	Protium trifoliolatum Engl.		Fine, P.	2015	Peru	Loreto	Maynas	Iquitos	N/A	N/A	-3.13943	-73.4201	N/A	Lindero	IIAP	arbol
TRI_7	Fine, P.	N/A	N/A	Burseraceae	Protium trifoliolatum	Protium trifoliolatum Engl.		Fine, P.	2015	Peru	Loreto	Maynas	Iquitos	N/A	N/A	-3.13943	-73.4201	N/A	Lindero	IIAP	arbol
TRI_8	Fine, P.	N/A	N/A	Burseraceae	Protium trifoliolatum	Protium trifoliolatum Engl.		Fine, P.	2015	Peru	Loreto	Maynas	Iquitos	N/A	N/A	-3.13943	-73.4201	N/A	Lindero	IIAP	arbol
TRI_9	Fine, P.	N/A	N/A	Burseraceae	Protium trifoliolatum	Protium trifoliolatum Engl.		Fine, P.	2015	Peru	Loreto	Maynas	Iquitos	N/A	N/A	-3.13943	-73.4201	N/A	Lindero	IIAP	arbol
TUC_1	Damasco, G.	1344	20/09/2014	Burseraceae	Protium heptaphyllum	Protium heptaphyllum (Aubl.) Marchand	Protium tucuruiense	Damasco, G.	2014	Brasil	Pará	Breu Branco	Campina localizada no Paleocanal de Tucuruí.	5	0.9	-3.73635	-49.4848	65.0144	Campinarana arborizada	Acesso pela rodovia PA-263 após a cidade Breu Branco.
TUC_10	Damasco, G.	1347	20/09/2014	Burseraceae	Protium heptaphyllum	Protium heptaphyllum (Aubl.) Marchand	Protium tucuruiense	Damasco, G.	2014	Brasil	Pará	Breu Branco	Campina localizada no Paleocanal de Tucuruí.	4	1	-3.73751	-49.4848	73.1855	Campinarana arborizada	Acesso pela rodovia PA-263 após a cidade Breu Branco.
TUC_11	Damasco, G.	1346	20/09/2014	Burseraceae	Protium heptaphyllum	Protium heptaphyllum (Aubl.) Marchand	Protium tucuruiense	Damasco, G.	2014	Brasil	Pará	Breu Branco	Campina localizada no Paleocanal de Tucuruí.	3	0.9	-3.73751	-49.4847	72.4645	Campinarana arborizada	Acesso pela rodovia PA-263 após a cidade Breu Branco.
TUC_12	Damasco, G.	1345	20/09/2014	Burseraceae	Protium heptaphyllum	Protium heptaphyllum (Aubl.) Marchand	Protium tucuruiense	Damasco, G.	2014	Brasil	Pará	Breu Branco	Campina localizada no Paleocanal de Tucuruí.	2	1	-3.7379	-49.4848	72.9452	Campinarana arborizada	Acesso pela rodovia PA-263 após a cidade Breu Branco.
TUC_2	Damasco, G.	1532	20/09/2014	Burseraceae	Protium heptaphyllum	Protium heptaphyllum (Aubl.) Marchand	Protium tucuruiense	Damasco, G.	2014	Brasil	Pará	Breu Branco	Campina localizada no Paleocanal de Tucuruí.	2	0.8	-3.73641	-49.4847	66.6967	Campinarana arborizada	Acesso pela rodovia PA-263 após a cidade Breu Branco.
TUC_3	Damasco, G.	1342	20/09/2014	Burseraceae	Protium heptaphyllum	Protium heptaphyllum (Aubl.) Marchand	Protium tucuruiense	Damasco, G.	2014	Brasil	Pará	Breu Branco	Campina localizada no Paleocanal de Tucuruí.	3	0.9	-3.73639	-49.4847	68.8596	Campinarana arborizada	Acesso pela rodovia PA-263 após a cidade Breu Branco.
TUC_4	Damasco, G.	1533	20/09/2014	Burseraceae	Protium heptaphyllum	Protium heptaphyllum (Aubl.) Marchand	Protium tucuruiense	Damasco, G.	2014	Brasil	Pará	Breu Branco	Campina localizada no Paleocanal de Tucuruí.	2.5	0.7	-3.73694	-49.4845	70.5419	Campinarana arborizada	Acesso pela rodovia PA-263 após a cidade Breu Branco.
TUC_5	Damasco, G.	1534	20/09/2014	Burseraceae	Protium heptaphyllum	Protium heptaphyllum (Aubl.) Marchand	Protium tucuruiense	Damasco, G.	2014	Brasil	Pará	Breu Branco	Campina localizada no Paleocanal de Tucuruí.	3.5	1	-3.73739	-49.4847	72.7048	Campinarana arborizada	Acesso pela rodovia PA-263 após a cidade Breu Branco.
TUC_6	Damasco, G.	1343	20/09/2014	Burseraceae	Protium heptaphyllum	Protium heptaphyllum (Aubl.) Marchand	Protium tucuruiense	Damasco, G.	2014	Brasil	Pará	Breu Branco	Campina localizada no Paleocanal de Tucuruí.	2	0.5	-3.73739	-49.4847	72.7048	Campinarana arborizada	Acesso pela rodovia PA-263 após a cidade Breu Branco.
TUC_7	Damasco, G.	1535	20/09/2014	Burseraceae	Protium heptaphyllum	Protium heptaphyllum (Aubl.) Marchand	Protium tucuruiense	Damasco, G.	2014	Brasil	Pará	Breu Branco	Campina localizada no Paleocanal de Tucuruí.	2.5	0.6	-3.73743	-49.4847	73.4258	Campinarana arborizada	Acesso pela rodovia PA-263 após a cidade Breu Branco.
TUC_8	Damasco, G.	1536	20/09/2014	Burseraceae	Protium heptaphyllum	Protium heptaphyllum (Aubl.) Marchand	Protium tucuruiense	Damasco, G.	2014	Brasil	Pará	Breu Branco	Campina localizada no Paleocanal de Tucuruí.	1.5	0.3	-3.73748	-49.4847	74.3871	Campinarana arborizada	Acesso pela rodovia PA-263 após a cidade Breu Branco.
TUC_9	Damasco, G.	1537	20/09/2014	Burseraceae	Protium heptaphyllum	Protium heptaphyllum (Aubl.) Marchand	Protium tucuruiense	Damasco, G.	2014	Brasil	Pará	Breu Branco	Campina localizada no Paleocanal de Tucuruí.	2.5	0.7	-3.73748	-49.4847	74.8678	Campinarana arborizada	Acesso pela rodovia PA-263 após a cidade Breu Branco.
UNI_1	Fine, P.	N/A	N/A	Burseraceae	Protium unifoliolatum	Protium unifoliolatum Engl.		Fine, P.	2015	N/A	N/A	N/A	N/A	N/A	N/A	N/A	N/A	N/A	N/A	N/A	N/A
UNI_2	Fine, P.	N/A	N/A	Burseraceae	Protium unifoliolatum	Protium unifoliolatum Engl.		Fine, P.	2015	N/A	N/A	N/A	N/A	N/A	N/A	N/A	N/A	N/A	N/A	N/A	N/A
UNI_3	Fine, P.	N/A	N/A	Burseraceae	Protium unifoliolatum	Protium unifoliolatum Engl.		Fine, P.	2015	N/A	N/A	N/A	N/A	N/A	N/A	N/A	N/A	N/A	N/A	N/A	N/A
UNI_4	Fine, P.	N/A	N/A	Burseraceae	Protium unifoliolatum	Protium unifoliolatum Engl.		Fine, P.	2015	N/A	N/A	N/A	N/A	N/A	N/A	N/A	N/A	N/A	N/A	N/A	N/A
UNI_5	Fine, P.	N/A	N/A	Burseraceae	Protium unifoliolatum	Protium unifoliolatum Engl.		Fine, P.	2015	N/A	N/A	N/A	N/A	N/A	N/A	N/A	N/A	N/A	N/A	N/A	N/A
UNI_6	Fine, P.	N/A	N/A	Burseraceae	Protium unifoliolatum	Protium unifoliolatum Engl.		Fine, P.	2015	N/A	N/A	N/A	N/A	N/A	N/A	N/A	N/A	N/A	N/A	N/A	N/A
UNI_7	Fine, P.	N/A	N/A	Burseraceae	Protium unifoliolatum	Protium unifoliolatum Engl.		Fine, P.	2015	N/A	N/A	N/A	N/A	N/A	N/A	N/A	N/A	N/A	N/A	N/A	N/A
WID_1	Lima, H.C.	5954	16/11/2001	Burseraceae	Protium widgrenii	Protium widgrenii Engl.		Daly, D.	2011	Brasil	Rio de Janeiro	Nova Iguaçú	REBIO Tinguá	N/A	N/A	-22.7594	-43.4508	130	Mata de encosta	Estrada do Ouro, Boa Esperança. Estrada p/a represa. Mata do Sopá da encosta.	árvore
XAV_1	Damasco, G.	1716	2015-10-08	Burseraceae	Protium heptaphyllum	Protium heptaphyllum (Aubl.) Marchand	Protium aromaticum	Damasco, G.	2018	Brasil	Mato Grosso	Nova Xavantina	Campus UNEMAT	N/A	N/A	-14.6951	-52.3424	312.675	Mata de Galeria	Mata de galeria proxima ao campus UNEMAT.	árvore
XAV_2	Damasco, G.	1717	2015-10-08	Burseraceae	Protium heptaphyllum	Protium heptaphyllum (Aubl.) Marchand	Protium aromaticum	Damasco, G.	2018	Brasil	Mato Grosso	Nova Xavantina	Campus UNEMAT	N/A	N/A	-14.6951	-52.3424	312.675	Mata de Galeria	Mata de galeria proxima ao campus UNEMAT.	árvore
XAV_3	Damasco, G.	1718	2015-10-08	Burseraceae	Protium heptaphyllum	Protium heptaphyllum (Aubl.) Marchand	Protium aromaticum	Damasco, G.	2018	Brasil	Mato Grosso	Nova Xavantina	Campus UNEMAT	N/A	N/A	-14.6951	-52.3424	312.675	Mata de Galeria	Mata de galeria proxima ao campus UNEMAT.	árvore
XAV_4	Damasco, G.	1646	2015-10-08	Burseraceae	Protium heptaphyllum	Protium heptaphyllum (Aubl.) Marchand	Protium aromaticum	Damasco, G.	2018	Brasil	Mato Grosso	Nova Xavantina	Campus UNEMAT	N/A	N/A	-14.6951	-52.3424	312.675	Mata de Galeria	Mata de galeria proxima ao campus UNEMAT.	árvore
XAV_5	Damasco, G.	1719	2015-10-08	Burseraceae	Protium heptaphyllum	Protium heptaphyllum (Aubl.) Marchand	Protium aromaticum	Damasco, G.	2018	Brasil	Mato Grosso	Nova Xavantina	Campus UNEMAT	N/A	N/A	-14.6951	-52.3424	312.675	Mata de Galeria	Mata de galeria proxima ao campus UNEMAT.	árvore
XAV_6	Damasco, G.	1720	2015-10-08	Burseraceae	Protium heptaphyllum	Protium heptaphyllum (Aubl.) Marchand	Protium aromaticum	Damasco, G.	2018	Brasil	Mato Grosso	Nova Xavantina	Campus UNEMAT	N/A	N/A	-14.6951	-52.3424	312.675	Mata de Galeria	Mata de galeria proxima ao campus UNEMAT.	árvore
XAV_7	Damasco, G.	1721	2015-10-08	Burseraceae	Protium heptaphyllum	Protium heptaphyllum (Aubl.) Marchand	Protium aromaticum	Damasco, G.	2018	Brasil	Mato Grosso	Nova Xavantina	Campus UNEMAT	N/A	N/A	-14.6951	-52.3424	312.675	Mata de Galeria	Mata de galeria proxima ao campus UNEMAT.	árvore
XAV_8	Damasco, G.	1722	2015-10-08	Burseraceae	Protium heptaphyllum	Protium heptaphyllum (Aubl.) Marchand	Protium aromaticum	Damasco, G.	2018	Brasil	Mato Grosso	Nova Xavantina	Campus UNEMAT	N/A	N/A	-14.6951	-52.3424	312.675	Mata de Galeria	Mata de galeria proxima ao campus UNEMAT.	árvore
ZF_1	Damasco, G.	1723	22/8/2014	Burseraceae	Protium heptaphyllum subsp. heptaphyllum		Protium aromaticum	Damasco, G.	2018	Brasil	Amazonas	Manaus	Reserva ZF2 INPA	N/A	N/A	-1.80445	-59.9599	72.9867	Floresta de baixio	Trilha LBA. Transição entre floresta de terra-firme e campinarana florestada. Morfotipo "brownsand".	arvoreta
ZF_2	Damasco, G.	1724	22/8/2014	Burseraceae	Protium heptaphyllum subsp. heptaphyllum	Protium heptaphyllum (Aubl.) Marchand subsp. heptaphyllum	Protium reticuliflorum	Damasco, G.	2018	Brasil	Amazonas	Manaus	Reserva ZF2 INPA	N/A	N/A	-1.80445	-59.9599	72.9867	Floresta de baixio	Trilha LBA. Transição entre floresta de terra-firme e campinarana florestada. Morfotipo "brownsand".	arvoreta
